# Supplementary material for: N′-(5-Chloro-2-hy­droxy­benzyl­idene)-4-meth­oxy­benzohydrazide
Source: Acta Crystallogr Sect E Struct Rep Online. 2012 Mar 17;68(Pt 4):o1079. doi: 10.1107/S1600536812010707 (PMC3344034; doi:10.1107/S1600536812010707)
Supplement: Supplementary file 1 [file e-68-o1079-sup1.cif]

##############################################################################
#                                                                            #
# This CIF contains the data in a paper accepted for publication in          #
# Acta Crystallographica Section E. It conforms to the requirements of       #
# Notes for Authors for Acta Crystallographica Section E, and has been       #
# peer reviewed under the auspices of the IUCr Commission on Journals.       #
#                                                                            #
# Full details of the Crystallographic Information File format               #
# are given in the paper "The Crystallographic Information File (CIF):       #
# a New Standard Archive File for Crystallography" by S. R. Hall, F. H.      #
# Allen and I. D. Brown [Acta Cryst. (1991), A47, 655-685].                  #
#                                                                            #
# The current version of the core CIF dictionary is obtainable from          #
# ftp://ftp.iucr.org/pub/cif_core.dic.                                       #
#                                                                            #
# Software is freely available for graphical display of the structure(s)     #
# in this CIF. For information consult the CIF software page                 #
# http://www.iucr.org/resources/cif/software.                                #
#                                                                            #
# This file may be used for bona fide research purposes within the           #
# scientific community so long as proper attribution is given to the journal # 
# article from which it was obtained.                                        #
#                                                                            #
##############################################################################
data_global
_audit_creation_method     'form.cif (version 2.0)'
_journal_data_validation_number     ?
_journal_date_recd_electronic     2012-03-10
_journal_date_accepted     2012-03-11
_journal_name_full     'Acta Crystallographica, Section E'
_journal_year     2012
_journal_volume     68
_journal_issue      4
_journal_page_first     o1079
_journal_page_last     o1079
_journal_paper_category     QO
_journal_paper_doi     10.1107/S1600536812010707
_journal_coeditor_code     SJ5210
_publ_contact_author_name     'Yao Tan'
_publ_contact_author_address
;
School of Chemistry and Environmental Engineering
Chongqing Three Gorges University
Chongqing 404000
People's Republic of China
;
_publ_contact_author_email     tanyao1984@yahoo.cn
_publ_section_title
;
<i>N</i>'-(5-Chloro-2-hydroxybenzylidene)-4-methoxybenzohydrazide
;
loop_
    _publ_author_name
    _publ_author_address
    'Yao Tan'
;
School of Chemistry and Environmental Engineering
Chongqing Three Gorges University
Chongqing 404000
People's Republic of China
;
data_I
_audit_creation_method     SHELXL-97
_chemical_name_systematic
;
<i>N</i>'-(5-Chloro-2-hydroxybenzylidene)-4-methoxybenzohydrazide
;
_chemical_name_common     ?
_chemical_formula_moiety     'C15 H13 Cl N2 O3'
_chemical_formula_sum     'C15 H13 Cl N2 O3'
_chemical_formula_iupac     'C15 H13 Cl N2 O3'
_chemical_formula_weight     304.72
_chemical_melting_point     ?
_symmetry_cell_setting     monoclinic
_symmetry_space_group_name_H-M     'P 21/c'
_symmetry_space_group_name_Hall     '-P 2ybc'
loop_
    _symmetry_equiv_pos_as_xyz
    'x, y, z'
    '-x, y+1/2, -z+1/2'
    '-x, -y, -z'
    'x, -y-1/2, z-1/2'
_cell_length_a     17.569(3)
_cell_length_b     8.367(2)
_cell_length_c     19.454(3)
_cell_angle_alpha     90.00
_cell_angle_beta     93.683(3)
_cell_angle_gamma     90.00
_cell_volume     2853.8(9)
_cell_formula_units_Z     8
_cell_measurement_reflns_used     2580
_cell_measurement_theta_min     2.32
_cell_measurement_theta_max     24.10
_cell_measurement_temperature     298(2)
_exptl_crystal_description     'cut from a needle'
_exptl_crystal_colour     colorless
_exptl_crystal_size_max     0.11
_exptl_crystal_size_mid     0.08
_exptl_crystal_size_min     0.07
_exptl_crystal_density_diffrn     1.418
_exptl_crystal_density_meas     ?
_exptl_crystal_density_method     'not measured'
_exptl_crystal_F_000     1264
_exptl_absorpt_coefficient_mu     0.279
_exptl_absorpt_correction_type     multi-scan
_exptl_absorpt_process_details     '(SADABS; Bruker, 2000)'
_exptl_absorpt_correction_T_min     0.9700
_exptl_absorpt_correction_T_max     0.9807
_exptl_special_details     ?
_diffrn_ambient_temperature     298(2)
_diffrn_radiation_type     MoK\a
_diffrn_radiation_wavelength     0.71073
_diffrn_radiation_source     'fine-focus sealed tube'
_diffrn_radiation_monochromator     graphite
_diffrn_measurement_device_type     'Bruker SMART CCD area detector'
_diffrn_measurement_method     '\w scans'
_diffrn_detector_area_resol_mean     ?
_diffrn_reflns_number     11127
_diffrn_reflns_av_R_equivalents     0.0307
_diffrn_reflns_av_sigmaI/netI     0.0316
_diffrn_reflns_theta_min     2.10
_diffrn_reflns_theta_max     22.66
_diffrn_reflns_theta_full     22.66
_diffrn_measured_fraction_theta_max     0.990
_diffrn_measured_fraction_theta_full     0.990
_diffrn_reflns_limit_h_min     -18
_diffrn_reflns_limit_h_max     18
_diffrn_reflns_limit_k_min     -7
_diffrn_reflns_limit_k_max     9
_diffrn_reflns_limit_l_min     -21
_diffrn_reflns_limit_l_max     20
_diffrn_standards_number     0
_diffrn_standards_interval_count     ?
_diffrn_standards_interval_time     ?
_diffrn_standards_decay_%     ?
_refine_special_details
;
Refinement of <i>F</i>^2^ against ALL reflections. The weighted <i>R</i>-factor
<i>wR</i> and goodness of fit <i>S</i> are based on <i>F</i>^2^, conventional
<i>R</i>-factors <i>R</i> are based on <i>F</i>, with <i>F</i> set to zero for
negative <i>F</i>^2^. The threshold expression of <i>F</i>^2^ >
\s(<i>F</i>^2^) is used only for calculating <i>R</i>-factors(gt) <i>etc</i>.
and is not relevant to the choice of reflections for refinement.
<i>R</i>-factors based on <i>F</i>^2^ are statistically about twice as large
as those based on <i>F</i>, and <i>R</i>- factors based on ALL data will be
even larger.
;
_reflns_number_total     3752
_reflns_number_gt     2545
_reflns_threshold_expression     I>2\s(I)
_refine_ls_structure_factor_coef     Fsqd
_refine_ls_matrix_type     full
_refine_ls_R_factor_all     0.0656
_refine_ls_R_factor_gt     0.0383
_refine_ls_wR_factor_gt     0.0892
_refine_ls_wR_factor_ref     0.1054
_refine_ls_goodness_of_fit_ref     1.017
_refine_ls_restrained_S_all     1.017
_refine_ls_number_reflns     3752
_refine_ls_number_parameters     389
_refine_ls_number_restraints     2
_refine_ls_hydrogen_treatment     mixed
_refine_ls_weighting_scheme     calc
_refine_ls_weighting_details
         'calc w=1/[\s^2^(Fo^2^)+(0.0449P)^2^+0.5824P] where P=(Fo^2^+2Fc^2^)/3'
_atom_sites_solution_hydrogens     geom
_atom_sites_solution_primary     direct
_atom_sites_solution_secondary     difmap
_refine_ls_shift/su_max     0.001
_refine_ls_shift/su_mean     0.000
_refine_diff_density_max     0.149
_refine_diff_density_min     -0.233
_refine_ls_extinction_method     none
_refine_ls_extinction_coef     ?
loop_
    _atom_type_symbol
    _atom_type_description
    _atom_type_scat_dispersion_real
    _atom_type_scat_dispersion_imag
    _atom_type_scat_source
    'C' 'C' 0.0033 0.0016
                         'International Tables Vol C Tables 4.2.6.8 and 6.1.1.4'
    'H' 'H' 0.0000 0.0000
                         'International Tables Vol C Tables 4.2.6.8 and 6.1.1.4'
    'N' 'N' 0.0061 0.0033
                         'International Tables Vol C Tables 4.2.6.8 and 6.1.1.4'
    'O' 'O' 0.0106 0.0060
                         'International Tables Vol C Tables 4.2.6.8 and 6.1.1.4'
    'Cl' 'Cl' 0.1484 0.1585
                         'International Tables Vol C Tables 4.2.6.8 and 6.1.1.4'
_computing_data_collection     'SMART (Bruker, 2000)'
_computing_cell_refinement     'SAINT (Bruker, 2000)'
_computing_data_reduction     'SAINT (Bruker, 2000)'
_computing_structure_solution     'SHELXS97 (Sheldrick, 2008)'
_computing_structure_refinement     'SHELXL97 (Sheldrick, 2008)'
_computing_molecular_graphics     'SHELXTL (Sheldrick, 2008)'
_computing_publication_material     'SHELXTL (Sheldrick, 2008)'
loop_
    _atom_site_type_symbol
    _atom_site_label
    _atom_site_fract_x
    _atom_site_fract_y
    _atom_site_fract_z
    _atom_site_U_iso_or_equiv
    _atom_site_adp_type
    _atom_site_calc_flag
    _atom_site_refinement_flags
    _atom_site_occupancy
    _atom_site_symmetry_multiplicity
    _atom_site_disorder_assembly
    _atom_site_disorder_group
    Cl Cl1 0.43413(5) 0.26184(11) 0.43593(6) 0.1157(4) Uani d . 1 1 . .
    Cl Cl2 0.46637(5) 0.46291(14) 0.15497(6) 0.1363(4) Uani d . 1 1 . .
    N N1 0.14645(12) 0.6342(2) 0.52429(10) 0.0574(5) Uani d . 1 1 . .
    N N2 0.07370(12) 0.6759(3) 0.50355(10) 0.0576(6) Uani d D 1 1 . .
    N N3 0.15526(12) 0.6563(2) 0.26936(11) 0.0604(6) Uani d . 1 1 . .
    N N4 0.07935(12) 0.6606(3) 0.24935(10) 0.0600(6) Uani d D 1 1 . .
    O O1 0.25873(11) 0.6596(3) 0.61141(10) 0.0842(6) Uani d . 1 1 . .
    H H1 0.2159 0.6780 0.5939 0.126 Uiso calc R 1 1 . .
    O O2 0.06353(10) 0.7996(2) 0.60402(9) 0.0713(5) Uani d . 1 1 . .
    O O3 -0.26093(11) 0.9580(2) 0.46447(10) 0.0847(6) Uani d . 1 1 . .
    O O4 0.26641(13) 0.7120(3) 0.35609(11) 0.1122(8) Uani d . 1 1 . .
    H H4 0.2214 0.7009 0.3429 0.168 Uiso calc R 1 1 . .
    O O5 0.04802(10) 0.6214(2) 0.35756(9) 0.0716(5) Uani d . 1 1 . .
    O O6 -0.27527(11) 0.6996(3) 0.19814(10) 0.0878(6) Uani d . 1 1 . .
    C C1 0.26287(14) 0.5095(3) 0.50765(14) 0.0598(7) Uani d . 1 1 . .
    C C2 0.29662(16) 0.5671(3) 0.56912(15) 0.0680(8) Uani d . 1 1 . .
    C C3 0.37158(18) 0.5317(4) 0.58736(17) 0.0892(10) Uani d . 1 1 . .
    H H3 0.3944 0.5729 0.6280 0.107 Uiso calc R 1 1 . .
    C C4 0.41271(18) 0.4375(4) 0.5469(2) 0.0911(10) Uani d . 1 1 . .
    H H4A 0.4631 0.4129 0.5602 0.109 Uiso calc R 1 1 . .
    C C5 0.38012(16) 0.3790(4) 0.48679(18) 0.0792(9) Uani d . 1 1 . .
    C C6 0.30662(15) 0.4144(3) 0.46739(15) 0.0732(8) Uani d . 1 1 . .
    H H6 0.2851 0.3739 0.4261 0.088 Uiso calc R 1 1 . .
    C C7 0.18546(14) 0.5496(3) 0.48577(14) 0.0610(7) Uani d . 1 1 . .
    H H7 0.1643 0.5136 0.4436 0.073 Uiso calc R 1 1 . .
    C C8 0.03506(14) 0.7664(3) 0.54710(14) 0.0549(6) Uani d . 1 1 . .
    C C9 -0.04190(14) 0.8190(3) 0.52330(12) 0.0517(6) Uani d . 1 1 . .
    C C10 -0.07920(15) 0.7694(3) 0.46248(13) 0.0648(7) Uani d . 1 1 . .
    H H10 -0.0546 0.7010 0.4334 0.078 Uiso calc R 1 1 . .
    C C11 -0.15120(16) 0.8190(3) 0.44458(14) 0.0700(8) Uani d . 1 1 . .
    H H11 -0.1753 0.7849 0.4032 0.084 Uiso calc R 1 1 . .
    C C12 -0.18882(16) 0.9187(3) 0.48663(14) 0.0635(7) Uani d . 1 1 . .
    C C13 -0.15250(16) 0.9716(3) 0.54685(13) 0.0663(7) Uani d . 1 1 . .
    H H13 -0.1770 1.0408 0.5756 0.080 Uiso calc R 1 1 . .
    C C14 -0.08003(15) 0.9212(3) 0.56394(13) 0.0637(7) Uani d . 1 1 . .
    H H14 -0.0555 0.9576 0.6048 0.076 Uiso calc R 1 1 . .
    C C15 -0.30577(17) 1.0475(4) 0.50860(17) 0.0905(10) Uani d . 1 1 . .
    H H15A -0.3096 0.9908 0.5511 0.136 Uiso calc R 1 1 . .
    H H15B -0.3559 1.0628 0.4869 0.136 Uiso calc R 1 1 . .
    H H15C -0.2823 1.1496 0.5177 0.136 Uiso calc R 1 1 . .
    C C16 0.28167(14) 0.6057(3) 0.24456(14) 0.0608(7) Uani d . 1 1 . .
    C C17 0.31081(17) 0.6535(4) 0.30840(17) 0.0820(9) Uani d . 1 1 . .
    C C18 0.3881(2) 0.6417(5) 0.3241(2) 0.1183(14) Uani d . 1 1 . .
    H H18 0.4081 0.6743 0.3672 0.142 Uiso calc R 1 1 . .
    C C19 0.4352(2) 0.5837(5) 0.2780(2) 0.1143(13) Uani d . 1 1 . .
    H H19 0.4873 0.5763 0.2896 0.137 Uiso calc R 1 1 . .
    C C20 0.40683(16) 0.5361(4) 0.21483(19) 0.0863(10) Uani d . 1 1 . .
    C C21 0.33051(15) 0.5475(3) 0.19787(15) 0.0730(8) Uani d . 1 1 . .
    H H21 0.3112 0.5156 0.1544 0.088 Uiso calc R 1 1 . .
    C C22 0.20133(15) 0.6144(3) 0.22551(14) 0.0623(7) Uani d . 1 1 . .
    H H22 0.1833 0.5891 0.1809 0.075 Uiso calc R 1 1 . .
    C C23 0.02814(14) 0.6472(3) 0.29745(14) 0.0549(6) Uani d . 1 1 . .
    C C24 -0.05182(14) 0.6598(3) 0.27157(12) 0.0520(6) Uani d . 1 1 . .
    C C25 -0.10656(15) 0.5695(3) 0.30053(13) 0.0618(7) Uani d . 1 1 . .
    H H25 -0.0924 0.5008 0.3367 0.074 Uiso calc R 1 1 . .
    C C26 -0.18192(15) 0.5784(3) 0.27714(14) 0.0661(7) Uani d . 1 1 . .
    H H26 -0.2182 0.5148 0.2968 0.079 Uiso calc R 1 1 . .
    C C27 -0.20315(15) 0.6807(3) 0.22506(14) 0.0617(7) Uani d . 1 1 . .
    C C28 -0.14915(16) 0.7721(3) 0.19611(14) 0.0664(7) Uani d . 1 1 . .
    H H28 -0.1637 0.8429 0.1608 0.080 Uiso calc R 1 1 . .
    C C29 -0.07463(14) 0.7606(3) 0.21823(13) 0.0584(7) Uani d . 1 1 . .
    H H29 -0.0385 0.8215 0.1972 0.070 Uiso calc R 1 1 . .
    C C30 -0.33470(17) 0.6190(5) 0.23012(19) 0.1119(12) Uani d . 1 1 . .
    H H30A -0.3272 0.5057 0.2270 0.168 Uiso calc R 1 1 . .
    H H30B -0.3829 0.6472 0.2073 0.168 Uiso calc R 1 1 . .
    H H30C -0.3342 0.6498 0.2777 0.168 Uiso calc R 1 1 . .
    H H2 0.0577(14) 0.658(3) 0.4600(7) 0.080 Uiso d D 1 1 . .
    H H4B 0.0664(14) 0.662(3) 0.2044(6) 0.080 Uiso d D 1 1 . .
loop_
    _atom_site_aniso_label
    _atom_site_aniso_U_11
    _atom_site_aniso_U_22
    _atom_site_aniso_U_33
    _atom_site_aniso_U_12
    _atom_site_aniso_U_13
    _atom_site_aniso_U_23
    Cl1 0.0708(6) 0.1124(7) 0.1654(10) 0.0061(5) 0.0199(5) -0.0250(6)
    Cl2 0.0713(6) 0.1579(10) 0.1830(11) 0.0187(6) 0.0332(6) 0.0071(8)
    N1 0.0566(14) 0.0641(14) 0.0509(13) -0.0031(11) 0.0003(11) 0.0036(11)
    N2 0.0580(14) 0.0720(15) 0.0426(13) -0.0007(11) 0.0009(11) -0.0018(12)
    N3 0.0559(14) 0.0726(15) 0.0522(14) -0.0024(11) -0.0008(11) 0.0058(12)
    N4 0.0553(14) 0.0812(16) 0.0432(13) 0.0033(11) 0.0002(11) 0.0041(12)
    O1 0.0845(14) 0.1094(17) 0.0571(12) -0.0066(13) -0.0066(10) -0.0078(12)
    O2 0.0685(12) 0.0989(14) 0.0459(11) -0.0023(10) -0.0005(9) -0.0081(10)
    O3 0.0774(14) 0.0921(15) 0.0832(14) 0.0190(11) -0.0061(11) -0.0025(12)
    O4 0.0952(17) 0.176(2) 0.0638(14) -0.0141(17) -0.0116(13) -0.0161(15)
    O5 0.0738(12) 0.1003(15) 0.0402(11) 0.0095(10) 0.0010(9) -0.0005(10)
    O6 0.0610(13) 0.1084(16) 0.0922(15) 0.0039(11) -0.0086(11) 0.0064(12)
    C1 0.0575(17) 0.0615(17) 0.0598(18) -0.0100(14) 0.0004(14) 0.0032(14)
    C2 0.069(2) 0.076(2) 0.0587(19) -0.0064(15) 0.0001(16) 0.0029(16)
    C3 0.073(2) 0.113(3) 0.078(2) -0.011(2) -0.0167(18) 0.006(2)
    C4 0.062(2) 0.102(3) 0.107(3) -0.0021(19) -0.010(2) 0.015(2)
    C5 0.0587(19) 0.077(2) 0.102(3) -0.0065(15) 0.0061(17) -0.0010(19)
    C6 0.0585(18) 0.077(2) 0.083(2) -0.0081(15) 0.0012(16) -0.0086(17)
    C7 0.0579(17) 0.0694(18) 0.0554(17) -0.0076(14) 0.0006(14) -0.0057(15)
    C8 0.0615(17) 0.0606(17) 0.0430(16) -0.0097(13) 0.0067(14) 0.0054(14)
    C9 0.0626(17) 0.0521(15) 0.0409(15) -0.0071(13) 0.0079(13) 0.0046(12)
    C10 0.0662(18) 0.0723(19) 0.0554(18) 0.0018(14) 0.0006(14) -0.0087(14)
    C11 0.075(2) 0.0770(19) 0.0571(18) 0.0035(16) -0.0060(15) -0.0107(15)
    C12 0.0667(19) 0.0624(18) 0.0609(19) 0.0016(14) 0.0005(15) 0.0101(15)
    C13 0.081(2) 0.0647(18) 0.0543(18) 0.0082(15) 0.0094(15) 0.0012(14)
    C14 0.074(2) 0.0667(18) 0.0499(17) -0.0009(15) 0.0025(14) 0.0029(14)
    C15 0.081(2) 0.089(2) 0.102(3) 0.0167(18) 0.0116(19) 0.006(2)
    C16 0.0530(17) 0.0727(18) 0.0556(18) -0.0054(13) -0.0043(14) 0.0155(15)
    C17 0.067(2) 0.110(3) 0.067(2) -0.0139(18) -0.0104(17) 0.0100(19)
    C18 0.076(3) 0.182(4) 0.093(3) -0.019(3) -0.026(2) 0.008(3)
    C19 0.058(2) 0.153(4) 0.128(4) -0.011(2) -0.021(2) 0.025(3)
    C20 0.0536(19) 0.097(2) 0.108(3) 0.0026(16) 0.0074(19) 0.026(2)
    C21 0.0596(19) 0.084(2) 0.075(2) -0.0016(15) -0.0003(16) 0.0158(17)
    C22 0.0597(17) 0.0742(19) 0.0520(17) -0.0034(14) -0.0034(14) 0.0081(14)
    C23 0.0652(18) 0.0570(16) 0.0426(16) 0.0010(13) 0.0037(14) -0.0039(13)
    C24 0.0594(16) 0.0518(16) 0.0451(15) 0.0052(13) 0.0059(12) -0.0032(13)
    C25 0.0703(19) 0.0636(18) 0.0516(17) 0.0030(14) 0.0035(14) 0.0052(14)
    C26 0.0650(19) 0.0663(19) 0.0678(19) -0.0045(14) 0.0088(15) -0.0001(16)
    C27 0.0582(18) 0.0659(18) 0.0603(18) 0.0050(15) -0.0009(14) -0.0055(15)
    C28 0.0682(19) 0.0692(19) 0.0612(18) 0.0134(15) -0.0009(15) 0.0100(15)
    C29 0.0637(18) 0.0559(16) 0.0561(17) 0.0043(13) 0.0089(13) 0.0049(14)
    C30 0.060(2) 0.139(3) 0.137(3) -0.012(2) 0.006(2) 0.009(3)
_geom_special_details
;
All e.s.d.'s (except the e.s.d. in the dihedral angle between two l.s. planes)
are estimated using the full covariance matrix. The cell e.s.d.'s are taken
into account individually in the estimation of e.s.d.'s in distances, angles
and torsion angles; correlations between e.s.d.'s in cell parameters are only
used when they are defined by crystal symmetry. An approximate (isotropic)
treatment of cell e.s.d.'s is used for estimating e.s.d.'s involving l.s.
planes.
;
loop_
    _geom_bond_atom_site_label_1
    _geom_bond_atom_site_label_2
    _geom_bond_site_symmetry_2
    _geom_bond_distance
    _geom_bond_publ_flag
    Cl1 C5 . 1.721(3) ?
    Cl2 C20 . 1.727(3) ?
    N1 C7 . 1.264(3) ?
    N1 N2 . 1.361(3) ?
    N2 C8 . 1.351(3) ?
    N2 H2 . 0.888(10) ?
    N3 C22 . 1.263(3) ?
    N3 N4 . 1.366(3) ?
    N4 C23 . 1.344(3) ?
    N4 H4B . 0.889(10) ?
    O1 C2 . 1.338(3) ?
    O1 H1 . 0.8200 ?
    O2 C8 . 1.217(3) ?
    O3 C12 . 1.352(3) ?
    O3 C15 . 1.416(3) ?
    O4 C17 . 1.343(4) ?
    O4 H4 . 0.8200 ?
    O5 C23 . 1.218(3) ?
    O6 C27 . 1.349(3) ?
    O6 C30 . 1.420(3) ?
    C1 C6 . 1.383(4) ?
    C1 C2 . 1.387(4) ?
    C1 C7 . 1.438(3) ?
    C2 C3 . 1.374(4) ?
    C3 C4 . 1.355(4) ?
    C3 H3 . 0.9300 ?
    C4 C5 . 1.359(4) ?
    C4 H4A . 0.9300 ?
    C5 C6 . 1.355(4) ?
    C6 H6 . 0.9300 ?
    C7 H7 . 0.9300 ?
    C8 C9 . 1.469(3) ?
    C9 C14 . 1.368(3) ?
    C9 C10 . 1.379(3) ?
    C10 C11 . 1.356(3) ?
    C10 H10 . 0.9300 ?
    C11 C12 . 1.368(4) ?
    C11 H11 . 0.9300 ?
    C12 C13 . 1.371(4) ?
    C13 C14 . 1.362(3) ?
    C13 H13 . 0.9300 ?
    C14 H14 . 0.9300 ?
    C15 H15A . 0.9600 ?
    C15 H15B . 0.9600 ?
    C15 H15C . 0.9600 ?
    C16 C17 . 1.372(4) ?
    C16 C21 . 1.378(4) ?
    C16 C22 . 1.438(3) ?
    C17 C18 . 1.375(4) ?
    C18 C19 . 1.350(5) ?
    C18 H18 . 0.9300 ?
    C19 C20 . 1.356(5) ?
    C19 H19 . 0.9300 ?
    C20 C21 . 1.364(4) ?
    C21 H21 . 0.9300 ?
    C22 H22 . 0.9300 ?
    C23 C24 . 1.465(3) ?
    C24 C25 . 1.372(3) ?
    C24 C29 . 1.377(3) ?
    C25 C26 . 1.374(3) ?
    C25 H25 . 0.9300 ?
    C26 C27 . 1.360(4) ?
    C26 H26 . 0.9300 ?
    C27 C28 . 1.368(4) ?
    C28 C29 . 1.355(3) ?
    C28 H28 . 0.9300 ?
    C29 H29 . 0.9300 ?
    C30 H30A . 0.9600 ?
    C30 H30B . 0.9600 ?
    C30 H30C . 0.9600 ?
loop_
    _geom_angle_atom_site_label_1
    _geom_angle_atom_site_label_2
    _geom_angle_atom_site_label_3
    _geom_angle_site_symmetry_1
    _geom_angle_site_symmetry_3
    _geom_angle
    _geom_angle_publ_flag
    C7 N1 N2 . . 120.2(2) ?
    C8 N2 N1 . . 117.2(2) ?
    C8 N2 H2 . . 123.6(17) ?
    N1 N2 H2 . . 118.2(17) ?
    C22 N3 N4 . . 118.1(2) ?
    C23 N4 N3 . . 119.0(2) ?
    C23 N4 H4B . . 123.0(17) ?
    N3 N4 H4B . . 117.7(17) ?
    C2 O1 H1 . . 109.5 ?
    C12 O3 C15 . . 118.8(2) ?
    C17 O4 H4 . . 109.5 ?
    C27 O6 C30 . . 118.2(2) ?
    C6 C1 C2 . . 117.8(3) ?
    C6 C1 C7 . . 121.1(3) ?
    C2 C1 C7 . . 121.2(3) ?
    O1 C2 C3 . . 118.2(3) ?
    O1 C2 C1 . . 122.0(3) ?
    C3 C2 C1 . . 119.8(3) ?
    C4 C3 C2 . . 120.9(3) ?
    C4 C3 H3 . . 119.6 ?
    C2 C3 H3 . . 119.6 ?
    C3 C4 C5 . . 119.9(3) ?
    C3 C4 H4A . . 120.1 ?
    C5 C4 H4A . . 120.1 ?
    C6 C5 C4 . . 120.1(3) ?
    C6 C5 Cl1 . . 121.0(3) ?
    C4 C5 Cl1 . . 118.8(3) ?
    C5 C6 C1 . . 121.5(3) ?
    C5 C6 H6 . . 119.3 ?
    C1 C6 H6 . . 119.3 ?
    N1 C7 C1 . . 119.6(2) ?
    N1 C7 H7 . . 120.2 ?
    C1 C7 H7 . . 120.2 ?
    O2 C8 N2 . . 120.3(2) ?
    O2 C8 C9 . . 122.3(2) ?
    N2 C8 C9 . . 117.4(2) ?
    C14 C9 C10 . . 117.4(2) ?
    C14 C9 C8 . . 118.7(2) ?
    C10 C9 C8 . . 123.9(2) ?
    C11 C10 C9 . . 120.8(3) ?
    C11 C10 H10 . . 119.6 ?
    C9 C10 H10 . . 119.6 ?
    C10 C11 C12 . . 120.8(3) ?
    C10 C11 H11 . . 119.6 ?
    C12 C11 H11 . . 119.6 ?
    O3 C12 C11 . . 115.9(3) ?
    O3 C12 C13 . . 124.7(3) ?
    C11 C12 C13 . . 119.4(3) ?
    C14 C13 C12 . . 119.0(3) ?
    C14 C13 H13 . . 120.5 ?
    C12 C13 H13 . . 120.5 ?
    C13 C14 C9 . . 122.5(3) ?
    C13 C14 H14 . . 118.8 ?
    C9 C14 H14 . . 118.8 ?
    O3 C15 H15A . . 109.5 ?
    O3 C15 H15B . . 109.5 ?
    H15A C15 H15B . . 109.5 ?
    O3 C15 H15C . . 109.5 ?
    H15A C15 H15C . . 109.5 ?
    H15B C15 H15C . . 109.5 ?
    C17 C16 C21 . . 119.2(3) ?
    C17 C16 C22 . . 121.4(3) ?
    C21 C16 C22 . . 119.4(3) ?
    O4 C17 C16 . . 122.2(3) ?
    O4 C17 C18 . . 118.8(3) ?
    C16 C17 C18 . . 119.0(3) ?
    C19 C18 C17 . . 121.2(4) ?
    C19 C18 H18 . . 119.4 ?
    C17 C18 H18 . . 119.4 ?
    C18 C19 C20 . . 120.1(3) ?
    C18 C19 H19 . . 119.9 ?
    C20 C19 H19 . . 119.9 ?
    C19 C20 C21 . . 119.9(3) ?
    C19 C20 Cl2 . . 120.8(3) ?
    C21 C20 Cl2 . . 119.4(3) ?
    C20 C21 C16 . . 120.6(3) ?
    C20 C21 H21 . . 119.7 ?
    C16 C21 H21 . . 119.7 ?
    N3 C22 C16 . . 120.1(2) ?
    N3 C22 H22 . . 120.0 ?
    C16 C22 H22 . . 120.0 ?
    O5 C23 N4 . . 121.3(2) ?
    O5 C23 C24 . . 123.5(2) ?
    N4 C23 C24 . . 115.1(2) ?
    C25 C24 C29 . . 118.0(2) ?
    C25 C24 C23 . . 120.1(2) ?
    C29 C24 C23 . . 121.9(2) ?
    C24 C25 C26 . . 121.3(2) ?
    C24 C25 H25 . . 119.3 ?
    C26 C25 H25 . . 119.3 ?
    C27 C26 C25 . . 119.5(3) ?
    C27 C26 H26 . . 120.2 ?
    C25 C26 H26 . . 120.2 ?
    O6 C27 C26 . . 124.7(3) ?
    O6 C27 C28 . . 115.7(3) ?
    C26 C27 C28 . . 119.6(2) ?
    C29 C28 C27 . . 120.8(3) ?
    C29 C28 H28 . . 119.6 ?
    C27 C28 H28 . . 119.6 ?
    C28 C29 C24 . . 120.8(2) ?
    C28 C29 H29 . . 119.6 ?
    C24 C29 H29 . . 119.6 ?
    O6 C30 H30A . . 109.5 ?
    O6 C30 H30B . . 109.5 ?
    H30A C30 H30B . . 109.5 ?
    O6 C30 H30C . . 109.5 ?
    H30A C30 H30C . . 109.5 ?
    H30B C30 H30C . . 109.5 ?
loop_
    _geom_hbond_atom_site_label_D
    _geom_hbond_atom_site_label_H
    _geom_hbond_atom_site_label_A
    _geom_hbond_site_symmetry_A
    _geom_hbond_distance_DH
    _geom_hbond_distance_HA
    _geom_hbond_distance_DA
    _geom_hbond_angle_DHA
    N4 H4B O2 4_575 0.889(10) 1.977(12) 2.843(3) 164(2)
    N2 H2 O5 . 0.888(10) 2.012(12) 2.883(3) 166(2)
    O4 H4 N3 . 0.82 1.82 2.540(3) 145.2
    O1 H1 N1 . 0.82 1.80 2.526(3) 146.4
_iucr_refine_instructions_details
;
TITL p21c in P2(1)/c
CELL 0.71073  17.569   8.367  19.454  90.000  93.683  90.000
ZERR    8.00   0.003   0.002   0.003   0.000   0.003   0.000
LATT 1
SYMM -X, 0.5+Y, 0.5-Z
SFAC C  H  N  O  Cl
UNIT 120 104 16 24 8
OMIT  -3.00  54.00
L.S. 4
ANIS
ACTA
BOND $H
FMAP 2
PLAN 20
DFIX 0.90 0.01 N4 H4B N2 H2
SIZE 0.11 0.08 0.07
EQIV $1 x, -y+3/2, z-1/2
HTAB N4 O2_$1
HTAB N2 O5
HTAB O4 N3
HTAB O1 N1
WGHT  0.044900  0.582400
FVAR  0.401480
TEMP 25
Cl1    5   0.434133  0.261836  0.435930 11.000000  0.070780  0.112440 =
           0.165370 -0.025010  0.019920  0.006120
Cl2    5   0.466369  0.462912  0.154969 11.000000  0.071270  0.157930 =
           0.182990  0.007130  0.033230  0.018660
N1     3   0.146453  0.634227  0.524285 11.000000  0.056650  0.064110 =
           0.050890  0.003640  0.000330 -0.003150
N2     3   0.073696  0.675889  0.503550 11.000000  0.057990  0.071990 =
           0.042640 -0.001820  0.000850 -0.000740
N3     3   0.155261  0.656346  0.269362 11.000000  0.055910  0.072560 =
           0.052190  0.005790 -0.000820 -0.002360
N4     3   0.079348  0.660630  0.249353 11.000000  0.055260  0.081190 =
           0.043250  0.004150  0.000150  0.003300
O1     4   0.258730  0.659582  0.611413 11.000000  0.084520  0.109420 =
           0.057140 -0.007830 -0.006600 -0.006590
AFIX 147
H1     2   0.215904  0.677966  0.593947 11.000000 -1.500000
AFIX 0
O2     4   0.063533  0.799582  0.604017 11.000000  0.068460  0.098900 =
           0.045870 -0.008060 -0.000520 -0.002310
O3     4  -0.260930  0.957990  0.464474 11.000000  0.077370  0.092120 =
           0.083210 -0.002540 -0.006120  0.018960
O4     4   0.266408  0.712047  0.356090 11.000000  0.095210  0.175570 =
           0.063760 -0.016100 -0.011650 -0.014070
AFIX 147
H4     2   0.221445  0.700922  0.342913 11.000000 -1.500000
AFIX 0
O5     4   0.048017  0.621429  0.357561 11.000000  0.073820  0.100350 =
           0.040180 -0.000490  0.000990  0.009530
O6     4  -0.275269  0.699606  0.198144 11.000000  0.061010  0.108440 =
           0.092240  0.006390 -0.008600  0.003860
C1     1   0.262872  0.509454  0.507646 11.000000  0.057530  0.061500 =
           0.059830  0.003170  0.000410 -0.010040
C2     1   0.296624  0.567109  0.569119 11.000000  0.069020  0.075660 =
           0.058680  0.002900  0.000140 -0.006390
C3     1   0.371586  0.531668  0.587356 11.000000  0.073370  0.113030 =
           0.078270  0.006440 -0.016710 -0.011220
AFIX 43
H3     2   0.394405  0.572875  0.628028 11.000000 -1.200000
AFIX 0
C4     1   0.412714  0.437455  0.546862 11.000000  0.061620  0.102380 =
           0.107430  0.014900 -0.010080 -0.002060
AFIX 43
H4A    2   0.463150  0.412882  0.560159 11.000000 -1.200000
AFIX 0
C5     1   0.380116  0.378960  0.486790 11.000000  0.058690  0.077420 =
           0.101620 -0.001000  0.006090 -0.006470
C6     1   0.306619  0.414406  0.467386 11.000000  0.058530  0.077340 =
           0.083250 -0.008560  0.001240 -0.008060
AFIX 43
H6     2   0.285084  0.373929  0.426067 11.000000 -1.200000
AFIX 0
C7     1   0.185465  0.549620  0.485767 11.000000  0.057880  0.069420 =
           0.055360 -0.005680  0.000640 -0.007630
AFIX 43
H7     2   0.164251  0.513579  0.443555 11.000000 -1.200000
AFIX 0
C8     1   0.035065  0.766364  0.547100 11.000000  0.061470  0.060620 =
           0.042950  0.005370  0.006670 -0.009750
C9     1  -0.041904  0.819040  0.523297 11.000000  0.062570  0.052140 =
           0.040920  0.004560  0.007910 -0.007070
C10    1  -0.079201  0.769362  0.462482 11.000000  0.066230  0.072330 =
           0.055360 -0.008690  0.000570  0.001800
AFIX 43
H10    2  -0.054651  0.700964  0.433403 11.000000 -1.200000
AFIX 0
C11    1  -0.151201  0.819012  0.444576 11.000000  0.074610  0.077000 =
           0.057130 -0.010740 -0.005960  0.003540
AFIX 43
H11    2  -0.175308  0.784916  0.403199 11.000000 -1.200000
AFIX 0
C12    1  -0.188822  0.918650  0.486631 11.000000  0.066680  0.062350 =
           0.060870  0.010130  0.000460  0.001570
C13    1  -0.152498  0.971566  0.546849 11.000000  0.080570  0.064690 =
           0.054350  0.001160  0.009450  0.008190
AFIX 43
H13    2  -0.176982  1.040844  0.575605 11.000000 -1.200000
AFIX 0
C14    1  -0.080032  0.921187  0.563939 11.000000  0.074400  0.066740 =
           0.049890  0.002860  0.002550 -0.000940
AFIX 43
H14    2  -0.055539  0.957580  0.604769 11.000000 -1.200000
AFIX 0
C15    1  -0.305775  1.047508  0.508602 11.000000  0.081040  0.089270 =
           0.102030  0.005870  0.011570  0.016660
AFIX 137
H15A   2  -0.309561  0.990811  0.551148 11.000000 -1.500000
H15B   2  -0.355857  1.062799  0.486865 11.000000 -1.500000
H15C   2  -0.282306  1.149596  0.517706 11.000000 -1.500000
AFIX 0
C16    1   0.281674  0.605747  0.244560 11.000000  0.052980  0.072670 =
           0.055640  0.015490 -0.004280 -0.005360
C17    1   0.310808  0.653459  0.308399 11.000000  0.067440  0.109970 =
           0.066660  0.010030 -0.010440 -0.013940
C18    1   0.388057  0.641696  0.324088 11.000000  0.075970  0.182160 =
           0.092800  0.008430 -0.025990 -0.019070
AFIX 43
H18    2   0.408146  0.674303  0.367216 11.000000 -1.200000
AFIX 0
C19    1   0.435226  0.583670  0.278006 11.000000  0.058260  0.153190 =
           0.127930  0.025080 -0.021070 -0.011160
AFIX 43
H19    2   0.487291  0.576294  0.289598 11.000000 -1.200000
AFIX 0
C20    1   0.406830  0.536103  0.214830 11.000000  0.053610  0.096990 =
           0.108520  0.025890  0.007410  0.002550
C21    1   0.330506  0.547464  0.197865 11.000000  0.059640  0.084270 =
           0.074520  0.015840 -0.000280 -0.001600
AFIX 43
H21    2   0.311222  0.515582  0.154376 11.000000 -1.200000
AFIX 0
C22    1   0.201328  0.614408  0.225512 11.000000  0.059670  0.074200 =
           0.052030  0.008120 -0.003350 -0.003430
AFIX 43
H22    2   0.183276  0.589096  0.180852 11.000000 -1.200000
AFIX 0
C23    1   0.028137  0.647231  0.297452 11.000000  0.065180  0.057000 =
           0.042580 -0.003890  0.003700  0.000970
C24    1  -0.051817  0.659781  0.271571 11.000000  0.059450  0.051770 =
           0.045140 -0.003170  0.005930  0.005160
C25    1  -0.106561  0.569457  0.300526 11.000000  0.070260  0.063580 =
           0.051640  0.005240  0.003520  0.002960
AFIX 43
H25    2  -0.092368  0.500828  0.336711 11.000000 -1.200000
AFIX 0
C26    1  -0.181922  0.578350  0.277142 11.000000  0.064980  0.066260 =
           0.067780 -0.000140  0.008840 -0.004490
AFIX 43
H26    2  -0.218159  0.514839  0.296780 11.000000 -1.200000
AFIX 0
C27    1  -0.203153  0.680723  0.225056 11.000000  0.058240  0.065910 =
           0.060310 -0.005460 -0.000860  0.005000
C28    1  -0.149151  0.772071  0.196108 11.000000  0.068170  0.069170 =
           0.061180  0.009970 -0.000870  0.013360
AFIX 43
H28    2  -0.163736  0.842870  0.160834 11.000000 -1.200000
AFIX 0
C29    1  -0.074634  0.760608  0.218233 11.000000  0.063710  0.055930 =
           0.056140  0.004890  0.008860  0.004350
AFIX 43
H29    2  -0.038488  0.821541  0.197149 11.000000 -1.200000
AFIX 0
C30    1  -0.334701  0.619032  0.230122 11.000000  0.060050  0.138880 =
           0.136710  0.009350  0.006350 -0.012230
AFIX 137
H30A   2  -0.327206  0.505683  0.226965 11.000000 -1.500000
H30B   2  -0.382926  0.647169  0.207332 11.000000 -1.500000
H30C   2  -0.334162  0.649756  0.277696 11.000000 -1.500000
AFIX 0
H2     2   0.057670  0.657555  0.460018 11.000000 10.080000
H4B    2   0.066387  0.661741  0.204422 11.000000 10.080000
HKLF 4
END
;
