# Supplementary material for: N′-(5-Chloro-2-hy­droxy­benzyl­idene)-4-meth­oxy­benzohydrazide
Source: Acta Crystallogr Sect E Struct Rep Online. 2012 Mar 17;68(Pt 4):o1079. doi: 10.1107/S1600536812010707 (PMC3344034; doi:10.1107/S1600536812010707)
Supplement: Supplementary file 2 [file e-68-o1079-Isup2.hkl]

# 
# h,k,l, Fc-squared, Fo-squared, sigma(Fo-squared) and status flag 
# 
data_I
_shelx_title ' p21c in P2(1)/c' 
_shelx_refln_list_code          4 
_shelx_F_calc_maximum      264.64 
_exptl_crystal_F_000      1264.00 
_reflns_d_resolution_high  0.9225 
 
loop_ 
 _symmetry_equiv_pos_as_xyz 
 'x, y, z' 
 '-x, y+1/2, -z+1/2' 
 '-x, -y, -z' 
 'x, -y-1/2, z-1/2' 
 
_cell_length_a    17.5690 
_cell_length_b     8.3670 
_cell_length_c    19.4540 
_cell_angle_alpha  90.000 
_cell_angle_beta   93.683 
_cell_angle_gamma  90.000 
 
_shelx_F_squared_multiplier     1.000 
 
loop_ 
 _refln_index_h 
 _refln_index_k 
 _refln_index_l 
 _refln_F_squared_calc 
 _refln_F_squared_meas 
 _refln_F_squared_sigma 
 _refln_observed_status 
   3   0   0      791.80      819.81     14.21 o 
   4   0   0        0.47       -6.61      4.40 o 
   5   0   0     3116.13     3088.62     58.32 o 
   6   0   0     8004.38     7542.55     95.54 o 
   7   0   0     2307.63     2218.52     46.41 o 
   8   0   0    19360.76    19056.01    201.04 o 
   9   0   0    11979.69    13303.64    156.16 o 
  10   0   0     3080.53     2977.92     35.84 o 
  11   0   0      614.15      602.76     21.56 o 
  12   0   0        1.16        7.08      5.37 o 
  13   0   0       18.47       20.01      7.41 o 
  14   0   0       21.61       18.92      8.15 o 
  15   0   0      394.33      369.57     23.95 o 
  16   0   0        0.00        5.65     11.17 o 
  17   0   0      451.93      444.71     34.31 o 
  18   0   0      133.55      119.74     22.46 o 
   1   1   0       61.11       62.90      3.00 o 
   2   1   0      614.12      660.18     10.97 o 
   3   1   0     4677.73     4478.72     41.44 o 
   4   1   0    11569.93    11230.67    103.00 o 
   5   1   0      295.59      301.71     10.51 o 
   6   1   0     1626.69     1435.10     17.15 o 
   7   1   0      286.74      289.11      7.52 o 
   8   1   0      826.75      811.65     13.93 o 
   9   1   0      457.76      435.01     10.20 o 
  10   1   0      222.59      184.21      7.32 o 
  11   1   0       96.93      109.77      8.81 o 
  12   1   0      549.22      525.53     25.10 o 
  13   1   0      124.29      103.36     11.05 o 
  14   1   0        2.69        7.67      6.11 o 
  15   1   0        0.02       -2.09      5.70 o 
  16   1   0       14.21        2.48      6.65 o 
  17   1   0        1.75        0.53      6.61 o 
  18   1   0       30.81       35.09      8.88 o 
   0   2   0       24.01       23.44      3.43 o 
   1   2   0    22239.73    21163.28    225.17 o 
   2   2   0     7412.66     7384.13     49.39 o 
   3   2   0      555.30      539.45      9.41 o 
   4   2   0       25.65       25.23      2.43 o 
   5   2   0       32.75       31.96      2.78 o 
   6   2   0     5985.97     6082.59     44.70 o 
   7   2   0        5.79       14.55      2.75 o 
   8   2   0     1061.66     1066.96     16.96 o 
   9   2   0      362.22      421.23      9.09 o 
  10   2   0     1740.58     1836.53     20.93 o 
  11   2   0      160.33      154.87     10.13 o 
  12   2   0       80.59       81.41      8.71 o 
  13   2   0       45.86       52.08      7.93 o 
  14   2   0     1593.03     1604.00     41.88 o 
  15   2   0      144.64      121.49     13.74 o 
  16   2   0       47.33       74.14     10.32 o 
  17   2   0      375.54      387.83     18.80 o 
  18   2   0       52.50       70.89     11.20 o 
   1   3   0     1775.76     1685.91     18.58 o 
   2   3   0      469.45      451.35     10.26 o 
   3   3   0      428.19      368.06     12.34 o 
   4   3   0      257.61      232.22      6.10 o 
   5   3   0       14.82       15.74      2.83 o 
   6   3   0      174.56      173.72      8.95 o 
   7   3   0      150.98      159.12      6.14 o 
   8   3   0     1290.00     1297.47     16.99 o 
   9   3   0      609.64      620.80     11.80 o 
  10   3   0      477.12      501.15     10.94 o 
  11   3   0      429.58      442.24     12.59 o 
  12   3   0       53.94       70.35      8.53 o 
  13   3   0      663.70      706.11     21.33 o 
  14   3   0       67.09       90.42     14.76 o 
  15   3   0      181.46      166.73     12.81 o 
  16   3   0        0.57       -5.88      5.85 o 
  17   3   0       22.29       21.65      8.56 o 
   0   4   0       42.25       43.68      5.73 o 
   1   4   0     2056.05     1872.78     21.77 o 
   2   4   0      581.99      537.80      9.66 o 
   3   4   0      516.35      485.16      9.31 o 
   4   4   0      222.14      207.92      6.63 o 
   5   4   0       58.76       58.47      5.90 o 
   6   4   0      908.27      883.79     13.70 o 
   7   4   0      313.51      300.10      8.47 o 
   8   4   0        6.76       13.52      3.50 o 
   9   4   0      293.74      296.39      9.05 o 
  10   4   0      190.12      175.19      7.75 o 
  11   4   0      136.25      129.13      7.24 o 
  12   4   0      208.92      185.34     13.07 o 
  13   4   0        5.24       -2.70      5.72 o 
  14   4   0        4.25        5.08      6.30 o 
  15   4   0        0.23        6.32      6.31 o 
  16   4   0        0.95        5.01      6.77 o 
  17   4   0        0.42       15.01     14.64 o 
   1   5   0     1470.96     1484.88     20.53 o 
   2   5   0     1601.04     1588.45     23.67 o 
   3   5   0     1613.74     1607.03     19.48 o 
   4   5   0      318.59      308.69      8.56 o 
   5   5   0      978.28      990.90     16.94 o 
   6   5   0     1041.52     1123.89     16.86 o 
   7   5   0       18.89       16.03      3.87 o 
   8   5   0        3.25        7.21      3.91 o 
   9   5   0        5.33        1.71      4.33 o 
  10   5   0      212.14      214.99     10.58 o 
  11   5   0      464.85      452.14     14.72 o 
  12   5   0        0.18       -4.02      7.65 o 
  13   5   0        5.90        0.58      9.65 o 
  14   5   0      102.03       94.10     14.06 o 
  15   5   0      127.84      147.64     20.26 o 
   0   6   0        6.32       -1.56      5.02 o 
   1   6   0      415.91      405.05     19.51 o 
   2   6   0        2.71        2.85      3.85 o 
   3   6   0       29.32       29.17      5.20 o 
   4   6   0       74.04       57.39      6.21 o 
   5   6   0        6.78        6.20      4.28 o 
   6   6   0       14.90        8.80      5.07 o 
   7   6   0       80.91       92.09      7.90 o 
   8   6   0      410.97      413.46     13.71 o 
   9   6   0      216.49      228.09     11.38 o 
  10   6   0      273.54      257.48     18.61 o 
  11   6   0      113.92      143.99     11.96 o 
  12   6   0        2.15       -2.70      6.23 o 
  13   6   0       29.23       28.03     15.45 o 
  14   6   0        2.77       10.08      9.64 o 
   1   7   0       47.73       58.98     11.09 o 
   2   7   0       98.08      112.65     12.93 o 
   3   7   0      165.52      164.52     14.76 o 
   4   7   0       29.12       34.48      9.77 o 
   5   7   0       38.47       38.92      9.60 o 
   6   7   0        2.96       -3.06      8.84 o 
   7   7   0       49.94       62.77     16.25 o 
   8   7   0       97.43       98.42     10.69 o 
   9   7   0      346.48      376.88     16.88 o 
  10   7   0       14.90       15.75      7.42 o 
  11   7   0      114.98      129.18     19.40 o 
   0   8   0       34.18       52.67     16.50 o 
   1   8   0       18.28        8.85     10.80 o 
   2   8   0       28.79       36.27     10.00 o 
   3   8   0        1.63       -5.78      6.80 o 
   4   8   0        0.44        3.16      7.92 o 
   5   8   0       12.71        1.62     17.15 o 
   6   8   0        4.98        5.54      8.90 o 
   7   8   0        7.32       31.28     10.14 o 
   8   8   0       43.78       38.44     10.71 o 
   1   9   0       54.41       73.51     13.28 o 
 -18   1   1        0.01       -5.13      8.12 o 
 -17   1   1        0.00        0.71      8.35 o 
 -16   1   1        8.58       14.77      7.56 o 
 -15   1   1      309.64      337.56     16.60 o 
 -14   1   1       41.91       49.90      8.73 o 
 -13   1   1      103.76      122.39     10.19 o 
 -12   1   1      252.15      272.11     13.01 o 
 -11   1   1      179.59      173.89      7.74 o 
 -10   1   1      491.99      495.48     11.70 o 
  -9   1   1     1036.70     1043.70     16.59 o 
  -8   1   1       91.09       90.82      5.20 o 
  -7   1   1     1259.88     1247.58     27.92 o 
  -6   1   1        0.87        4.00      1.81 o 
  -5   1   1      837.29      851.69     10.43 o 
  -4   1   1       28.28       28.07      2.28 o 
  -3   1   1       49.49       51.24      3.33 o 
  -2   1   1      866.08      952.95     17.56 o 
  -1   1   1     3606.30     3628.57     40.78 o 
   0   1   1     1401.21     1404.47     26.74 o 
   1   1   1      311.21      335.09     12.84 o 
   2   1   1     5595.07     5302.95     75.10 o 
   3   1   1    11064.81    10769.38    109.75 o 
   4   1   1     4731.51     4607.64     53.60 o 
   5   1   1     9371.47     8943.75     69.24 o 
   6   1   1     3016.66     3124.06     30.98 o 
   7   1   1     4278.09     4297.47     44.03 o 
   8   1   1      403.55      495.50     11.84 o 
   9   1   1       69.10       80.27      6.13 o 
  10   1   1       51.26       55.62      5.89 o 
  11   1   1        0.04       -3.05      3.52 o 
  12   1   1      504.02      511.99     14.74 o 
  13   1   1        7.12       -1.87      4.77 o 
  14   1   1       27.69       18.87     11.48 o 
  15   1   1       45.30       40.18      8.50 o 
  16   1   1      372.97      312.87     23.10 o 
  17   1   1       23.33       30.22      8.76 o 
  18   1   1        4.83       11.76      7.49 o 
 -18   2   1       31.65       36.55     11.52 o 
 -17   2   1       56.35       59.23     10.03 o 
 -16   2   1       34.36       35.72      8.38 o 
 -15   2   1       64.60       57.77      9.75 o 
 -14   2   1        3.80       -2.00      5.99 o 
 -13   2   1      302.40      273.67     13.91 o 
 -12   2   1       10.59        9.85      5.52 o 
 -11   2   1      730.27      711.79     15.10 o 
 -10   2   1      234.49      241.98      9.02 o 
  -9   2   1        5.38        9.17      2.89 o 
  -8   2   1     1197.61     1204.39     17.88 o 
  -7   2   1       95.87      133.40      8.04 o 
  -6   2   1       73.34       51.70      3.54 o 
  -5   2   1     1566.06     1531.42     16.03 o 
  -4   2   1      171.34      164.63      5.73 o 
  -3   2   1     2089.71     2124.77     18.51 o 
  -2   2   1     7952.40     7617.82     56.88 o 
  -1   2   1    27158.03    26324.44    190.49 o 
   0   2   1    50271.13    46204.31    712.54 o 
   1   2   1      209.59      186.17      5.00 o 
   2   2   1     9741.12     9537.54     62.40 o 
   3   2   1     2436.70     2566.40     21.06 o 
   4   2   1      442.59      477.53     13.18 o 
   5   2   1      456.50      435.25     11.97 o 
   6   2   1       40.54       42.46      3.23 o 
   7   2   1     1315.53     1438.15     16.03 o 
   8   2   1     5210.35     5464.12     42.21 o 
   9   2   1     2528.60     2568.41     25.60 o 
  10   2   1     1550.33     1560.45     18.39 o 
  11   2   1       64.70       77.92      8.07 o 
  12   2   1        0.20        0.38      4.89 o 
  13   2   1      328.16      310.21     15.81 o 
  14   2   1       81.30       70.77      9.26 o 
  15   2   1        0.02       -6.84      5.45 o 
  16   2   1      177.12      148.81     16.71 o 
  17   2   1       34.00       24.01      8.03 o 
  18   2   1       65.43       70.53     10.80 o 
 -17   3   1       86.27       88.97     11.47 o 
 -16   3   1        0.07       -4.80      6.06 o 
 -15   3   1        0.51        3.38      6.33 o 
 -14   3   1      583.66      551.11     26.02 o 
 -13   3   1      569.77      604.02     20.16 o 
 -12   3   1       79.01       55.62      8.34 o 
 -11   3   1       53.72       58.18      5.76 o 
 -10   3   1      166.54      191.02      7.60 o 
  -9   3   1      255.13      258.26      8.17 o 
  -8   3   1      453.61      453.31      9.96 o 
  -7   3   1      231.11      207.18      6.82 o 
  -6   3   1      493.30      437.48      9.33 o 
  -5   3   1        4.13        2.31      2.69 o 
  -4   3   1      507.51      524.78      9.02 o 
  -3   3   1     2769.50     2828.03     24.39 o 
  -2   3   1     3951.05     3851.26     30.30 o 
  -1   3   1     2293.77     2245.90     26.57 o 
   0   3   1     3687.09     3610.55     35.42 o 
   1   3   1        2.18       -1.09      2.68 o 
   2   3   1     3064.29     2897.99     26.88 o 
   3   3   1     1420.34     1367.67     14.74 o 
   4   3   1      846.03      779.28     15.84 o 
   5   3   1     1786.96     1710.75     18.11 o 
   6   3   1      108.05      101.23      4.80 o 
   7   3   1      185.14      182.77      6.82 o 
   8   3   1     1032.41     1016.70     14.57 o 
   9   3   1      125.81      138.76      6.22 o 
  10   3   1      219.67      213.67      7.54 o 
  11   3   1      124.90      132.55      7.76 o 
  12   3   1        0.42        3.01      5.19 o 
  13   3   1       88.40       77.39      9.35 o 
  14   3   1      432.58      444.43     18.20 o 
  15   3   1       76.41       75.58     11.89 o 
  16   3   1        3.10        1.38      6.89 o 
  17   3   1        8.85       18.43      8.10 o 
 -17   4   1        1.66       -0.62     12.90 o 
 -16   4   1       22.03       23.07     12.39 o 
 -15   4   1      112.75      124.86     12.06 o 
 -14   4   1        3.19        4.84      6.45 o 
 -13   4   1      152.73      151.14     11.93 o 
 -12   4   1      924.85      944.71     20.15 o 
 -11   4   1       56.43       68.00      6.09 o 
 -10   4   1       51.23       62.14      5.69 o 
  -9   4   1      574.43      602.49     12.69 o 
  -8   4   1       71.93       80.16      7.23 o 
  -7   4   1      556.47      617.59     11.99 o 
  -6   4   1       38.20       27.97      3.74 o 
  -5   4   1      661.95      727.21     12.20 o 
  -4   4   1     3727.12     3819.86     32.93 o 
  -3   4   1      287.70      304.17      7.67 o 
  -2   4   1        0.65        1.02      2.27 o 
  -1   4   1      168.97      153.41      6.14 o 
   0   4   1      467.47      465.70      9.94 o 
   1   4   1        2.82        5.58      2.65 o 
   2   4   1      156.00      148.63      6.47 o 
   3   4   1      462.20      437.87      8.73 o 
   4   4   1       42.63       39.46      3.69 o 
   5   4   1       12.85       14.00      3.15 o 
   6   4   1        0.87        4.54      2.87 o 
   7   4   1        2.37       -3.30      2.80 o 
   8   4   1      221.22      220.81      8.92 o 
   9   4   1      143.75      158.28      7.20 o 
  10   4   1      438.10      420.04     10.83 o 
  11   4   1       28.56       23.52      5.19 o 
  12   4   1       42.45       49.13      8.40 o 
  13   4   1       41.44       61.66      9.25 o 
  14   4   1        0.21       -6.06      5.87 o 
  15   4   1        2.41        7.19      9.06 o 
  16   4   1        2.84        3.81      9.39 o 
 -15   5   1        9.44       -0.77      8.53 o 
 -14   5   1        0.29        8.94      9.09 o 
 -13   5   1      267.87      266.52     19.21 o 
 -12   5   1      278.82      291.05     14.58 o 
 -11   5   1      759.13      728.43     17.96 o 
 -10   5   1       36.75       32.69      5.35 o 
  -9   5   1       79.24       78.90      6.31 o 
  -8   5   1       78.74       78.77      6.01 o 
  -7   5   1       39.15       38.74      4.76 o 
  -6   5   1       31.36       43.31      4.69 o 
  -5   5   1      187.34      211.26      7.66 o 
  -4   5   1       36.27       39.97      4.44 o 
  -3   5   1     1334.75     1396.87     18.02 o 
  -2   5   1      473.28      516.75     10.53 o 
  -1   5   1       60.93       70.57      5.22 o 
   0   5   1      512.01      498.81     11.30 o 
   1   5   1      180.10      197.56      7.49 o 
   2   5   1        1.56       -3.31      3.26 o 
   3   5   1      263.67      243.71      8.42 o 
   4   5   1       48.19       63.10      4.83 o 
   5   5   1       36.68       47.79      4.66 o 
   6   5   1      635.68      647.99     17.21 o 
   7   5   1       26.39       34.91      5.31 o 
   8   5   1       58.53       58.55      6.50 o 
   9   5   1      136.39      129.84      8.53 o 
  10   5   1        1.59        2.12      4.88 o 
  11   5   1       35.34       34.91      7.41 o 
  12   5   1        2.26        6.73      8.84 o 
  13   5   1       14.78       20.91      9.22 o 
  14   5   1       61.06       65.94     12.94 o 
  15   5   1       32.62       30.87     11.06 o 
 -14   6   1        1.07        0.28      8.49 o 
 -13   6   1        4.79       -2.90      8.19 o 
 -12   6   1       86.66       94.49     10.93 o 
 -11   6   1        5.37        3.64      8.40 o 
 -10   6   1      121.17      114.72      9.30 o 
  -9   6   1       22.93       27.09      6.32 o 
  -8   6   1        0.87       -3.40      4.65 o 
  -7   6   1       22.09       24.62      8.93 o 
  -6   6   1       17.54       23.83      5.22 o 
  -5   6   1        0.39       -4.76      3.67 o 
  -4   6   1       67.42       71.15      6.55 o 
  -3   6   1       93.28       88.87      6.62 o 
  -2   6   1       94.15       89.86      6.58 o 
  -1   6   1      115.20      138.23     15.11 o 
   0   6   1      187.47      185.30     10.25 o 
   1   6   1      177.75      164.40      9.98 o 
   2   6   1      122.90      139.81     10.07 o 
   3   6   1      249.47      269.16     10.42 o 
   4   6   1        0.28       -1.18      4.04 o 
   5   6   1        0.06        5.49      4.48 o 
   6   6   1       56.19       73.79      8.46 o 
   7   6   1       59.43       62.58      7.16 o 
   8   6   1       80.60       71.98      7.78 o 
   9   6   1       12.13        1.32      5.27 o 
  10   6   1      572.09      611.91     17.21 o 
  11   6   1       17.13       15.72      7.13 o 
  12   6   1        4.79        5.97      9.21 o 
  13   6   1       65.74       47.70     12.11 o 
  14   6   1        2.70        9.06     14.27 o 
 -11   7   1       20.47       24.18      7.63 o 
 -10   7   1        7.52       18.93      8.25 o 
  -9   7   1       29.98       26.58      9.52 o 
  -8   7   1        1.79       -2.32      7.17 o 
  -7   7   1       42.13       38.60      9.40 o 
  -6   7   1       19.22       23.66     16.66 o 
  -5   7   1        5.52        5.27      7.57 o 
  -4   7   1        3.62        0.25      9.31 o 
  -3   7   1       21.25       21.81      8.77 o 
  -2   7   1       27.92       16.58     15.67 o 
  -1   7   1      111.89       95.22     12.50 o 
   0   7   1      197.81      181.51     20.69 o 
   1   7   1      360.54      354.40     19.10 o 
   2   7   1       40.13       44.26     11.73 o 
   3   7   1        6.10        1.86      7.68 o 
   4   7   1        8.17       12.37      8.47 o 
   5   7   1       21.87       27.43      7.35 o 
   6   7   1        4.49        1.90      5.06 o 
   7   7   1       32.60       49.83      7.28 o 
   8   7   1       20.18       31.04      6.73 o 
   9   7   1      135.44      160.64     10.78 o 
  10   7   1       48.39       52.62      7.94 o 
  11   7   1      101.24      111.44     15.82 o 
  -8   8   1        1.29       -0.99      8.32 o 
  -7   8   1        4.49       11.60      8.77 o 
  -6   8   1        0.22       11.43      8.81 o 
  -5   8   1       13.79        6.93      9.21 o 
  -4   8   1       63.38       95.43     13.74 o 
  -3   8   1       18.63       18.60      8.99 o 
  -2   8   1       60.64      103.97     15.39 o 
  -1   8   1      238.83      215.67     17.74 o 
   0   8   1       46.58       42.89     10.76 o 
   1   8   1        3.75       -2.61      6.98 o 
   2   8   1       18.05        7.64      9.24 o 
   3   8   1        0.02       10.88      9.99 o 
   4   8   1       15.00       20.55     10.02 o 
   5   8   1        2.21       -6.23      7.46 o 
   6   8   1       10.22       13.58     12.69 o 
   7   8   1        5.93       13.23      9.01 o 
   8   8   1       91.40       65.43     12.26 o 
  -1   9   1       57.46       37.44     11.83 o 
   0   9   1        2.61       11.97     21.81 o 
   1   9   1        0.68       -0.48      8.22 o 
 -18   0   2        4.47        7.76     13.34 o 
 -17   0   2       87.30       65.82     17.56 o 
 -16   0   2      754.97      779.72     42.81 o 
 -15   0   2      556.33      511.21     34.74 o 
 -14   0   2       42.42       42.62     13.34 o 
 -13   0   2      712.77      694.42     34.87 o 
 -12   0   2      230.15      245.49     20.47 o 
 -11   0   2      419.73      437.45     25.56 o 
 -10   0   2     3540.96     3441.94     77.24 o 
  -9   0   2       20.96        8.56      8.13 o 
  -8   0   2     3879.69     3840.86     78.05 o 
  -7   0   2     1779.07     1873.12     46.10 o 
  -6   0   2     2457.04     2452.52     52.73 o 
  -5   0   2      277.65      303.13     15.26 o 
  -4   0   2      491.69      478.08     17.12 o 
  -3   0   2      122.98      126.31      8.00 o 
  -2   0   2        2.27       -0.06      2.05 o 
  -1   0   2      187.64      195.30      7.44 o 
   0   0   2      203.42      116.14      7.51 o 
   1   0   2       61.16       52.05      4.96 o 
   2   0   2      193.82      207.46      9.24 o 
   3   0   2       62.26       64.97      4.65 o 
   4   0   2       45.13       20.36      6.27 o 
   5   0   2       34.79       40.16      5.04 o 
   6   0   2      899.92      935.53     20.07 o 
   7   0   2     1710.59     1759.79     31.43 o 
   8   0   2     3932.85     4300.02     60.25 o 
   9   0   2     2955.25     3125.12     69.42 o 
  10   0   2      163.11      130.22     10.79 o 
  11   0   2      376.42      337.80     16.45 o 
  12   0   2      723.34      656.61     35.89 o 
  13   0   2      139.94      137.56     13.05 o 
  14   0   2      346.94      400.77     35.67 o 
  15   0   2      331.44      352.82     20.04 o 
  16   0   2      484.74      475.06     37.66 o 
  17   0   2        4.80       -2.30      7.82 o 
  18   0   2      607.24      477.13     25.99 o 
 -18   1   2       58.13       58.62     12.52 o 
 -17   1   2        1.11       -3.09      8.30 o 
 -16   1   2       33.10       31.71     10.53 o 
 -15   1   2       15.03        4.46      9.29 o 
 -14   1   2     1632.48     1529.87     32.47 o 
 -13   1   2       48.32       44.58      7.74 o 
 -12   1   2      365.00      309.05     13.87 o 
 -11   1   2       33.09       26.91      6.13 o 
 -10   1   2       28.77       20.12      4.04 o 
  -9   1   2      171.46      182.54      8.19 o 
  -8   1   2       47.88       43.64      4.27 o 
  -7   1   2       33.86       27.72      3.48 o 
  -6   1   2     2447.14     2315.42     26.32 o 
  -5   1   2      519.17      506.08      9.36 o 
  -4   1   2     2896.38     2758.14     22.57 o 
  -3   1   2     3686.70     3583.30     31.26 o 
  -2   1   2     5087.15     4865.75     68.65 o 
  -1   1   2      537.01      498.21     17.62 o 
   0   1   2     2787.84     2781.60     51.40 o 
   1   1   2      844.30      831.68     12.58 o 
   2   1   2     4652.38     4541.13     41.73 o 
   3   1   2     2671.97     2562.27     29.23 o 
   4   1   2     2879.14     2841.24     29.61 o 
   5   1   2      517.24      524.47      9.76 o 
   6   1   2      335.90      341.12      8.61 o 
   7   1   2      206.76      189.09      7.20 o 
   8   1   2     1785.23     1721.25     23.16 o 
   9   1   2      768.40      775.38     15.59 o 
  10   1   2      785.07      769.87     16.36 o 
  11   1   2       71.56       75.11      7.58 o 
  12   1   2        6.27        9.67      4.29 o 
  13   1   2       82.41       81.94      7.65 o 
  14   1   2        2.45        7.47      5.08 o 
  15   1   2        5.08        3.86      5.92 o 
  16   1   2       84.82      106.30     11.48 o 
  17   1   2      108.73      103.63     12.26 o 
  18   1   2       90.37      111.25     15.84 o 
 -18   2   2       83.30       91.21     14.89 o 
 -17   2   2       12.29       11.68      7.51 o 
 -16   2   2       15.04        3.88      6.90 o 
 -15   2   2       97.28       69.93     10.26 o 
 -14   2   2        0.41        0.01      6.24 o 
 -13   2   2       64.90       93.53      9.94 o 
 -12   2   2      296.80      259.88     13.00 o 
 -11   2   2      603.60      615.52     17.10 o 
 -10   2   2       49.61       57.94      5.57 o 
  -9   2   2     1203.48     1235.64     16.76 o 
  -8   2   2      391.92      394.21      8.85 o 
  -7   2   2      123.40      118.36      5.14 o 
  -6   2   2     1941.96     1932.93     19.81 o 
  -5   2   2      353.17      323.78      7.00 o 
  -4   2   2     1822.85     1730.58     17.02 o 
  -3   2   2      617.40      615.65      9.68 o 
  -2   2   2    61607.86    57314.31    387.74 o 
  -1   2   2    13554.73    12809.54    115.27 o 
   0   2   2     1632.02     1659.58     16.52 o 
   1   2   2     1690.35     1675.11     27.66 o 
   2   2   2     1455.22     1472.28     15.10 o 
   3   2   2        8.24        4.32      1.90 o 
   4   2   2     6233.41     5966.29     42.31 o 
   5   2   2     3387.18     3195.42     26.14 o 
   6   2   2     5368.73     5091.96     38.33 o 
   7   2   2      139.29      192.70      6.42 o 
   8   2   2      925.18      907.94     12.42 o 
   9   2   2     3143.57     3300.01     29.19 o 
  10   2   2      232.35      251.06      8.70 o 
  11   2   2        6.54       13.29      6.12 o 
  12   2   2      165.11      157.69     11.24 o 
  13   2   2       18.86       14.79      6.07 o 
  14   2   2       26.52       21.88      7.28 o 
  15   2   2       52.89       49.60      8.50 o 
  16   2   2        4.89       -2.90      6.20 o 
  17   2   2        3.50        6.77      7.09 o 
  18   2   2        6.05        0.43      6.66 o 
 -17   3   2        7.62        0.70      6.81 o 
 -16   3   2       78.67       75.19     10.94 o 
 -15   3   2      110.86      120.12     11.84 o 
 -14   3   2        8.77       12.32      7.21 o 
 -13   3   2       98.35       89.87     10.20 o 
 -12   3   2        0.07       -4.92      5.07 o 
 -11   3   2       42.74       43.84      5.26 o 
 -10   3   2      120.40      123.71      6.52 o 
  -9   3   2      167.87      170.38      7.12 o 
  -8   3   2     2661.82     2611.51     26.80 o 
  -7   3   2      699.88      766.42     12.64 o 
  -6   3   2     2470.13     2428.89     24.07 o 
  -5   3   2        4.31        2.55      2.40 o 
  -4   3   2      127.37      119.87      4.83 o 
  -3   3   2      629.85      648.57      9.80 o 
  -2   3   2     5892.75     5956.53     42.99 o 
  -1   3   2     2131.47     2056.51     25.66 o 
   0   3   2     3408.20     3354.39     30.23 o 
   1   3   2      925.76     1001.26     22.73 o 
   2   3   2     5564.10     5217.33     42.74 o 
   3   3   2     1502.71     1503.48     15.65 o 
   4   3   2     1823.92     1798.79     18.21 o 
   5   3   2     1595.52     1605.84     18.21 o 
   6   3   2       54.18       57.50      4.63 o 
   7   3   2       13.30       10.81      2.87 o 
   8   3   2        1.88        1.66      2.61 o 
   9   3   2        4.93        1.73      3.30 o 
  10   3   2      951.22      967.43     17.53 o 
  11   3   2       48.43       55.56      7.54 o 
  12   3   2      280.43      286.29     13.91 o 
  13   3   2       95.61       91.26     14.45 o 
  14   3   2      144.51      146.00     11.93 o 
  15   3   2       36.07       33.05      8.33 o 
  16   3   2      121.65      115.59     12.07 o 
  17   3   2        0.01        3.53      7.09 o 
 -17   4   2      103.38       93.31     22.52 o 
 -16   4   2        1.02        7.46      6.90 o 
 -15   4   2      106.91      130.72     12.20 o 
 -14   4   2        4.97       -3.40     11.37 o 
 -13   4   2       90.30       92.79     10.18 o 
 -12   4   2      155.58      181.40     10.26 o 
 -11   4   2      557.75      565.12     13.45 o 
 -10   4   2      244.57      237.43      8.83 o 
  -9   4   2      229.16      242.40      8.46 o 
  -8   4   2     1088.98     1076.09     20.81 o 
  -7   4   2      654.28      632.34     12.17 o 
  -6   4   2      220.75      219.68      7.46 o 
  -5   4   2      453.55      462.46     11.70 o 
  -4   4   2     3553.63     3680.23     32.12 o 
  -3   4   2     1273.78     1217.51     19.04 o 
  -2   4   2       77.49       74.65      6.78 o 
  -1   4   2       23.39       24.19      5.03 o 
   0   4   2     3587.24     3584.41     34.00 o 
   1   4   2      223.06      219.94      9.08 o 
   2   4   2       43.27       42.39      3.62 o 
   3   4   2      164.81      166.86      7.01 o 
   4   4   2      198.91      166.37      5.88 o 
   5   4   2       14.40       11.63      2.99 o 
   6   4   2     1334.83     1337.80     18.95 o 
   7   4   2       67.27       70.54      4.98 o 
   8   4   2      195.50      186.24      7.30 o 
   9   4   2       13.48       11.58      3.73 o 
  10   4   2        3.22        0.73      3.53 o 
  11   4   2      178.01      180.47     12.52 o 
  12   4   2      243.46      270.13     18.95 o 
  13   4   2      648.95      620.01     26.34 o 
  14   4   2        2.64       14.75      9.33 o 
  15   4   2        3.85       13.66      9.73 o 
  16   4   2       17.59       17.26     11.01 o 
 -15   5   2       39.95       38.84     23.79 o 
 -14   5   2        1.03       -4.95      8.20 o 
 -13   5   2       22.50       27.68     10.17 o 
 -12   5   2        8.36       11.47      5.73 o 
 -11   5   2     1207.11     1250.52     21.10 o 
 -10   5   2       92.00       91.80      7.04 o 
  -9   5   2      134.05      137.38      7.53 o 
  -8   5   2      379.09      391.29     10.70 o 
  -7   5   2       59.51       52.22      5.12 o 
  -6   5   2        9.11        8.07      3.48 o 
  -5   5   2      417.33      422.52     10.21 o 
  -4   5   2     1099.06     1132.81     17.36 o 
  -3   5   2      754.80      785.29     18.87 o 
  -2   5   2       43.37       44.90      4.24 o 
  -1   5   2       20.01       27.81      3.50 o 
   0   5   2      269.09      255.31      8.07 o 
   1   5   2      139.24      139.93      9.77 o 
   2   5   2     1278.95     1142.43     24.58 o 
   3   5   2      344.54      349.93     10.82 o 
   4   5   2       31.61       44.58      5.48 o 
   5   5   2       52.06       48.69      5.70 o 
   6   5   2      186.00      197.34      9.42 o 
   7   5   2      427.43      425.41     12.77 o 
   8   5   2      142.43      140.83      8.46 o 
   9   5   2       17.29       16.39      5.25 o 
  10   5   2      193.12      214.45     10.38 o 
  11   5   2       39.13       54.39     10.57 o 
  12   5   2        2.29        6.41      8.05 o 
  13   5   2       47.10       50.10     11.86 o 
  14   5   2      321.99      337.83     26.80 o 
  15   5   2      187.69      208.54     47.71 o 
 -14   6   2        0.58        1.28      9.08 o 
 -13   6   2        2.13       20.95     10.83 o 
 -12   6   2        1.33        7.07      6.34 o 
 -11   6   2       79.39       85.55      8.70 o 
 -10   6   2       95.48       94.78      8.68 o 
  -9   6   2        2.07        1.46      5.13 o 
  -8   6   2      165.10      180.74      9.91 o 
  -7   6   2       26.71       33.46      5.86 o 
  -6   6   2       31.58       39.62      6.96 o 
  -5   6   2        4.71        7.40      4.93 o 
  -4   6   2       55.52       55.07      5.98 o 
  -3   6   2        0.05        2.98      5.20 o 
  -2   6   2      137.71      132.23      9.48 o 
  -1   6   2       66.47       67.71      7.74 o 
   0   6   2      195.49      194.08     10.59 o 
   1   6   2       12.73        9.50      6.32 o 
   2   6   2       28.81       32.32      6.28 o 
   3   6   2      210.06      214.19     10.15 o 
   4   6   2        2.51        6.87      4.18 o 
   5   6   2      240.94      263.61     10.79 o 
   6   6   2       19.46       18.45      6.23 o 
   7   6   2       29.11       23.93      5.60 o 
   8   6   2      321.92      306.97     12.63 o 
   9   6   2       14.72        6.18      5.55 o 
  10   6   2       40.46       46.92      7.32 o 
  11   6   2      205.09      239.16     14.56 o 
  12   6   2       39.43       20.68     12.87 o 
  13   6   2        0.93        3.54      9.05 o 
 -11   7   2       88.29       59.39     11.55 o 
 -10   7   2       40.80       40.59     12.10 o 
  -9   7   2       86.36      113.50     19.17 o 
  -8   7   2      129.07      145.43     14.88 o 
  -7   7   2       43.33       54.28     10.91 o 
  -6   7   2        3.45        3.43      7.57 o 
  -5   7   2       89.05       80.39     11.97 o 
  -4   7   2       15.76       13.65      8.93 o 
  -3   7   2      176.45      193.36     31.58 o 
  -2   7   2       20.47       10.39      8.24 o 
  -1   7   2        2.12        3.18      7.49 o 
   0   7   2       19.83       20.61     20.78 o 
   1   7   2      171.61      185.88     15.20 o 
   2   7   2      165.48      178.52     12.03 o 
   3   7   2        5.01       -1.02      4.67 o 
   4   7   2       17.59       23.07      5.68 o 
   5   7   2      105.73      108.79      8.80 o 
   6   7   2        0.87       -2.71      4.94 o 
   7   7   2       31.07       35.41      6.91 o 
   8   7   2       42.23       36.05      7.13 o 
   9   7   2      241.12      255.99     21.93 o 
  10   7   2       16.43       22.70      6.47 o 
  11   7   2       42.24       59.29      9.87 o 
  -8   8   2       27.84       23.32     14.11 o 
  -7   8   2        5.72        5.18      9.15 o 
  -6   8   2        0.08       -3.81      7.81 o 
  -5   8   2        1.57        2.21     10.02 o 
  -4   8   2        8.40        5.50      8.96 o 
  -3   8   2       90.56      113.36     14.50 o 
  -2   8   2        2.00       -9.73      6.49 o 
  -1   8   2      109.14      113.50     14.74 o 
   0   8   2        5.80       -5.79      7.36 o 
   1   8   2        4.75        1.86      7.68 o 
   2   8   2        1.59       -4.69      7.50 o 
   3   8   2        4.06        4.55      7.97 o 
   4   8   2       12.23       12.62      9.02 o 
   5   8   2       12.82       14.69      9.62 o 
   6   8   2       15.10       27.17     10.12 o 
   7   8   2       21.79       33.58     16.35 o 
   8   8   2       66.36       52.47     17.74 o 
   0   9   2        0.06       -3.56     13.99 o 
 -18   1   3       60.25       78.27     19.14 o 
 -17   1   3      110.05      151.52     19.85 o 
 -16   1   3       39.70       48.07     11.51 o 
 -15   1   3     1910.51     1923.56     46.79 o 
 -14   1   3       58.73       33.46     10.00 o 
 -13   1   3      193.12      187.93     14.70 o 
 -12   1   3      228.60      242.71     10.79 o 
 -11   1   3       86.69       85.01      8.78 o 
 -10   1   3       13.59        8.98      3.73 o 
  -9   1   3        0.53        3.60      2.98 o 
  -8   1   3      511.18      511.63     11.51 o 
  -7   1   3     1133.46     1047.47     15.92 o 
  -6   1   3       22.74       21.38      3.14 o 
  -5   1   3      271.79      263.41      7.16 o 
  -4   1   3       48.24       39.47      3.73 o 
  -3   1   3       87.53       97.25      4.22 o 
  -2   1   3      167.82      155.64      6.07 o 
  -1   1   3     3821.51     3841.60     31.14 o 
   0   1   3      109.69       87.83      3.15 o 
   1   1   3    27265.48    26164.87    366.53 o 
   2   1   3     2767.82     2785.89     34.39 o 
   3   1   3     4952.04     4805.98     39.13 o 
   4   1   3       39.68       47.56      3.36 o 
   5   1   3        7.77       10.90      2.55 o 
   6   1   3      742.82      717.23     12.49 o 
   7   1   3      257.43      256.58      8.21 o 
   8   1   3     1282.05     1301.52     19.74 o 
   9   1   3      717.51      662.75     17.25 o 
  10   1   3       10.53       23.62      4.58 o 
  11   1   3      214.40      205.25      9.56 o 
  12   1   3       31.96       29.47      5.43 o 
  13   1   3      301.93      318.92     12.55 o 
  14   1   3      147.12      159.54     10.35 o 
  15   1   3       10.25       10.91      5.47 o 
  16   1   3      157.69      146.40     11.22 o 
  17   1   3       13.46       19.09      7.76 o 
  18   1   3        8.71       13.36      7.48 o 
 -18   2   3        8.14       -2.47      9.03 o 
 -17   2   3      192.43      201.24     18.70 o 
 -16   2   3        8.89        7.46      9.49 o 
 -15   2   3       23.05       22.17      8.37 o 
 -14   2   3      185.00      207.78     13.89 o 
 -13   2   3        1.46       -1.19      5.94 o 
 -12   2   3       35.41       25.92      5.49 o 
 -11   2   3     1793.92     1810.22     36.76 o 
 -10   2   3      140.85      146.58      9.32 o 
  -9   2   3      289.44      258.06      9.11 o 
  -8   2   3        1.51        2.99      2.63 o 
  -7   2   3      992.35      953.28     13.78 o 
  -6   2   3       10.16        6.73      2.48 o 
  -5   2   3      856.07      854.96     11.86 o 
  -4   2   3      459.27      486.99      8.35 o 
  -3   2   3      316.55      331.71      8.27 o 
  -2   2   3    59894.12    55458.43   1176.49 o 
  -1   2   3       99.43       93.34      5.78 o 
   0   2   3    40456.05    38729.27    531.63 o 
   1   2   3      811.07      872.05     14.15 o 
   2   2   3     1794.85     1691.71     18.14 o 
   3   2   3        0.10        1.13      1.71 o 
   4   2   3      286.45      314.64      6.31 o 
   5   2   3     2404.87     2407.44     21.43 o 
   6   2   3     1186.28     1268.76     13.19 o 
   7   2   3     1151.69     1310.20     13.81 o 
   8   2   3      804.93      864.31     11.09 o 
   9   2   3      525.33      589.41      9.27 o 
  10   2   3        5.77       -2.76      4.21 o 
  11   2   3       99.73      104.06      8.91 o 
  12   2   3        2.88        5.31      5.34 o 
  13   2   3        1.15       -1.51      5.71 o 
  14   2   3       16.72       15.71      9.95 o 
  15   2   3       72.41       73.66      9.92 o 
  16   2   3        0.10        7.62      6.73 o 
  17   2   3       37.75       27.24      8.31 o 
  18   2   3       13.81       27.67     15.76 o 
 -17   3   3        1.68       14.05      7.62 o 
 -16   3   3      147.33      148.70     16.81 o 
 -15   3   3        2.38       -5.37      6.04 o 
 -14   3   3      926.10      904.07     37.71 o 
 -13   3   3      379.78      379.81     22.05 o 
 -12   3   3      110.26      115.60      8.22 o 
 -11   3   3      108.01      117.47      6.97 o 
 -10   3   3       67.00       71.10      5.73 o 
  -9   3   3      419.31      431.97     10.43 o 
  -8   3   3        3.66        2.21      3.02 o 
  -7   3   3      447.13      490.88     16.30 o 
  -6   3   3     1192.10     1216.53     16.04 o 
  -5   3   3       21.97       28.23      3.47 o 
  -4   3   3     1757.98     1860.41     19.26 o 
  -3   3   3     2130.14     2259.23     23.36 o 
  -2   3   3        3.06        5.78      2.60 o 
  -1   3   3       74.07       55.44      3.53 o 
   0   3   3     3506.76     3435.62     31.10 o 
   1   3   3      555.33      491.96     12.48 o 
   2   3   3     3957.17     3875.43     41.70 o 
   3   3   3      328.36      300.55      8.34 o 
   4   3   3      943.54      933.34     12.10 o 
   5   3   3      161.94      164.97      6.62 o 
   6   3   3       62.33       64.81      5.17 o 
   7   3   3        1.27        4.98      2.64 o 
   8   3   3       47.67       60.19      4.41 o 
   9   3   3        5.87        4.71      3.43 o 
  10   3   3      345.59      370.27     10.92 o 
  11   3   3       61.52       69.30      8.37 o 
  12   3   3        6.08        9.45      6.25 o 
  13   3   3       43.38       47.01      8.02 o 
  14   3   3      157.27      183.47     12.95 o 
  15   3   3       18.45       24.52      7.74 o 
  16   3   3        7.98       13.96      7.47 o 
  17   3   3       37.90       40.48      9.21 o 
 -16   4   3        1.13       -1.62      6.53 o 
 -15   4   3        7.21       15.06      7.50 o 
 -14   4   3        1.73       -7.70      5.98 o 
 -13   4   3      277.71      260.93     12.56 o 
 -12   4   3     1588.19     1536.35     24.03 o 
 -11   4   3       16.49       20.26      4.73 o 
 -10   4   3      134.21      138.28      7.50 o 
  -9   4   3       57.82       58.97      5.41 o 
  -8   4   3      215.40      212.89      7.92 o 
  -7   4   3      373.78      388.18      9.78 o 
  -6   4   3        6.14        6.72      3.07 o 
  -5   4   3       60.59       54.31      4.51 o 
  -4   4   3      656.47      623.14     11.30 o 
  -3   4   3     8384.44     8563.92     61.33 o 
  -2   4   3       97.09       99.95      4.71 o 
  -1   4   3     3872.29     3922.96     32.06 o 
   0   4   3        0.01        0.07      2.31 o 
   1   4   3      366.90      396.27     12.03 o 
   2   4   3        6.41        9.23      3.82 o 
   3   4   3     1117.44     1092.09     17.85 o 
   4   4   3       45.53       45.62      3.60 o 
   5   4   3      597.07      631.66     10.93 o 
   6   4   3      104.32      117.34      5.75 o 
   7   4   3      419.99      390.22      9.43 o 
   8   4   3      116.87      126.07      8.30 o 
   9   4   3       25.34       38.58      5.27 o 
  10   4   3       15.87       15.75      6.52 o 
  11   4   3       31.28       49.66     10.46 o 
  12   4   3      267.74      280.71     18.60 o 
  13   4   3       41.82       42.96     11.06 o 
  14   4   3      285.76      319.27     24.47 o 
  15   4   3       28.99       36.49     22.46 o 
  16   4   3       59.58       51.91     13.00 o 
 -15   5   3        1.77        2.60      8.96 o 
 -14   5   3        0.13        5.17      7.15 o 
 -13   5   3        3.19        4.62      5.38 o 
 -12   5   3        8.86        4.66      4.99 o 
 -11   5   3      184.15      182.65      9.38 o 
 -10   5   3       72.14       61.18      6.37 o 
  -9   5   3       42.22       40.03      5.51 o 
  -8   5   3      104.56      110.41      6.77 o 
  -7   5   3      172.60      166.25      7.53 o 
  -6   5   3       56.81       65.25      5.33 o 
  -5   5   3      858.49      846.97     14.34 o 
  -4   5   3      254.11      234.71      7.82 o 
  -3   5   3       19.99       24.11      3.74 o 
  -2   5   3       48.79       47.77      8.03 o 
  -1   5   3      257.61      233.43      6.83 o 
   0   5   3       15.52        8.67      2.94 o 
   1   5   3      154.55      167.96     11.42 o 
   2   5   3       72.51       65.64     15.16 o 
   3   5   3       35.51       33.53      6.30 o 
   4   5   3      107.00      117.52      7.50 o 
   5   5   3      415.79      435.77     12.59 o 
   6   5   3      376.19      395.86     12.27 o 
   7   5   3       86.32       88.30      7.20 o 
   8   5   3       28.05       35.94      5.84 o 
   9   5   3       85.56       80.31     10.37 o 
  10   5   3        6.40        7.19      6.02 o 
  11   5   3      128.40      113.70     14.30 o 
  12   5   3       49.48       67.39     22.27 o 
  13   5   3      346.08      373.82     30.59 o 
  14   5   3       16.19        9.75     15.20 o 
  15   5   3      175.38      219.08     32.07 o 
 -14   6   3        3.88       12.47     12.84 o 
 -13   6   3       37.43       34.93     19.29 o 
 -12   6   3        0.01        5.14      6.17 o 
 -11   6   3      149.50      162.84     12.08 o 
 -10   6   3       10.23        3.53      5.82 o 
  -9   6   3      107.29      128.70     10.60 o 
  -8   6   3       24.24       32.96      6.95 o 
  -7   6   3       36.20       47.52      7.17 o 
  -6   6   3      549.49      516.05     14.23 o 
  -5   6   3        2.83        2.48      5.29 o 
  -4   6   3      114.18      120.21      9.61 o 
  -3   6   3      112.97      126.56      9.50 o 
  -2   6   3      134.07      111.04     10.50 o 
  -1   6   3     1119.11     1117.14     24.05 o 
   0   6   3       44.33       33.60      6.47 o 
   1   6   3       47.15       35.13      6.42 o 
   2   6   3       47.49       60.44      7.67 o 
   3   6   3      127.35      116.81      8.08 o 
   4   6   3      208.46      227.32     10.23 o 
   5   6   3       12.44        4.11      4.66 o 
   6   6   3       93.36      111.32      8.45 o 
   7   6   3        0.80       -2.70      6.89 o 
   8   6   3       62.92       85.49      8.05 o 
   9   6   3       41.98       29.24     10.01 o 
  10   6   3        7.56       26.01      7.40 o 
  11   6   3        2.27       15.32     13.68 o 
  12   6   3        0.97       -5.65      8.42 o 
  13   6   3       12.18       17.16     10.55 o 
 -11   7   3       16.12        8.31      8.24 o 
 -10   7   3        0.33       -9.93      7.16 o 
  -9   7   3        0.01       10.61     10.14 o 
  -8   7   3       97.87       83.80     12.36 o 
  -7   7   3        5.54       -0.22      7.58 o 
  -6   7   3       13.11        0.28      7.63 o 
  -5   7   3        0.66       -4.17      7.14 o 
  -4   7   3      152.29      161.31     15.48 o 
  -3   7   3       94.75       84.30     24.85 o 
  -2   7   3       27.97       16.25      8.51 o 
  -1   7   3      246.82      301.94     33.66 o 
   0   7   3       35.47       35.87      9.53 o 
   1   7   3       23.02       16.94      6.30 o 
   2   7   3      142.07      151.50     11.28 o 
   3   7   3       96.92       87.02      8.24 o 
   4   7   3        0.01       -6.56      7.16 o 
   5   7   3        4.84       -1.04      4.81 o 
   6   7   3        0.17       -3.59      4.54 o 
   7   7   3       14.56       11.99      7.20 o 
   8   7   3        3.97       -0.27      5.17 o 
   9   7   3       13.36        7.93      5.98 o 
  10   7   3        4.19        6.78      7.73 o 
  11   7   3       24.70       20.21     10.27 o 
  -8   8   3        2.17       -6.10      8.03 o 
  -7   8   3        7.09       -0.54      8.06 o 
  -6   8   3        9.88        3.51      8.03 o 
  -5   8   3        7.60        2.73      8.00 o 
  -4   8   3        9.77       12.55      8.90 o 
  -3   8   3       30.08       15.80      8.73 o 
  -2   8   3       78.20       89.09     13.64 o 
  -1   8   3       71.45       73.33     12.90 o 
   0   8   3       69.13       96.80     13.95 o 
   1   8   3      106.08       81.96     13.21 o 
   2   8   3        8.29       29.84      9.96 o 
   3   8   3        9.70       11.75      8.49 o 
   4   8   3        2.72       -6.41      7.57 o 
   5   8   3        0.27       -1.75      7.81 o 
   6   8   3        3.70       10.88      8.09 o 
   7   8   3       45.38       45.59     18.30 o 
   8   8   3       37.84       35.93     10.66 o 
 -18   0   4       67.03       52.30     17.74 o 
 -17   0   4      295.22      302.14     30.03 o 
 -16   0   4      259.15      275.21     28.04 o 
 -15   0   4      164.89      164.34     23.33 o 
 -14   0   4      261.77      290.97     26.49 o 
 -13   0   4      107.27      110.49     18.05 o 
 -12   0   4      107.81      116.76     16.69 o 
 -11   0   4       49.70       44.73     11.73 o 
 -10   0   4       66.39       48.27     11.42 o 
  -9   0   4      184.88      185.87     16.38 o 
  -8   0   4      466.23      460.53     23.51 o 
  -7   0   4     1288.51     1383.31     39.09 o 
  -6   0   4     4403.56     4456.23     82.45 o 
  -5   0   4      134.90      125.63     11.23 o 
  -4   0   4      435.32      444.64     17.31 o 
  -3   0   4     5328.69     5658.89     91.57 o 
  -2   0   4     2989.10     2766.57     50.50 o 
  -1   0   4    39414.41    36147.19    497.13 o 
   0   0   4    70034.63    62040.23    844.43 o 
   1   0   4      180.46      128.36      9.18 o 
   2   0   4    13672.41    13754.65    140.95 o 
   3   0   4     2112.52     1879.54     27.67 o 
   4   0   4    24431.42    23754.28    478.80 o 
   5   0   4       92.03       66.54      7.48 o 
   6   0   4       16.54        9.07      3.82 o 
   7   0   4     2044.08     1884.55     56.30 o 
   8   0   4    20270.45    21020.68    247.91 o 
   9   0   4     3621.05     4004.98     62.07 o 
  10   0   4     2662.83     2480.00     44.96 o 
  11   0   4       50.93       50.17     16.66 o 
  12   0   4      859.41      905.81     31.70 o 
  13   0   4        2.75       -3.28      5.50 o 
  14   0   4      260.93      262.19     16.91 o 
  15   0   4      128.45      116.55     14.46 o 
  16   0   4      167.92      153.15     15.64 o 
  17   0   4      258.65      135.45     15.78 o 
  18   0   4        0.72        1.86      8.42 o 
 -18   1   4        8.34       -3.10      8.18 o 
 -17   1   4       24.14       35.83     11.56 o 
 -16   1   4       98.72      120.59     25.59 o 
 -15   1   4     1906.54     1872.72     46.24 o 
 -14   1   4      742.23      720.00     27.21 o 
 -13   1   4      104.50      100.17     12.30 o 
 -12   1   4      163.69      158.35      9.76 o 
 -11   1   4      265.60      256.97     14.12 o 
 -10   1   4     1095.46     1112.34     21.77 o 
  -9   1   4      597.60      659.83     15.99 o 
  -8   1   4      360.37      348.69     11.36 o 
  -7   1   4      344.97      336.69     10.83 o 
  -6   1   4      638.87      757.35     15.09 o 
  -5   1   4     4732.70     4871.23     49.22 o 
  -4   1   4     5663.28     5747.99     57.23 o 
  -3   1   4      938.21      969.72     15.09 o 
  -2   1   4     5698.70     5647.11     51.81 o 
  -1   1   4      856.03      895.00     27.00 o 
   0   1   4     9588.39     9064.45     82.22 o 
   1   1   4     8981.66     8562.74    132.36 o 
   2   1   4    10521.67    10226.17    111.02 o 
   3   1   4     4383.46     3921.67     29.67 o 
   4   1   4     1143.80     1301.45     18.88 o 
   5   1   4     1106.03     1187.32     15.97 o 
   6   1   4     5409.15     5401.79     47.62 o 
   7   1   4     1658.17     1604.14     21.30 o 
   8   1   4     1407.95     1398.53     20.75 o 
   9   1   4        3.69       -0.95      4.71 o 
  10   1   4       71.02       71.70      6.43 o 
  11   1   4      129.27      161.14      8.80 o 
  12   1   4      314.06      311.51     16.02 o 
  13   1   4        1.90       -0.69      4.33 o 
  14   1   4      101.97      120.33      9.54 o 
  15   1   4       38.34       39.54      6.96 o 
  16   1   4      222.19      185.57     11.96 o 
  17   1   4        1.57        6.39      5.67 o 
  18   1   4       22.71       21.17      8.39 o 
 -18   2   4        3.52       -4.88      7.78 o 
 -17   2   4       70.97       87.47     14.43 o 
 -16   2   4        0.81       -6.70      8.60 o 
 -15   2   4      152.14      148.43     15.57 o 
 -14   2   4        0.79        8.10     11.79 o 
 -13   2   4     1810.90     1868.95     97.06 o 
 -12   2   4     2241.91     2224.29     30.93 o 
 -11   2   4      192.56      190.02      8.99 o 
 -10   2   4     2225.37     2276.11     46.94 o 
  -9   2   4      503.71      485.22     12.29 o 
  -8   2   4      193.85      197.38      9.07 o 
  -7   2   4       61.56       58.35      4.41 o 
  -6   2   4       48.44       43.44      4.18 o 
  -5   2   4     1843.09     1883.47     19.63 o 
  -4   2   4      533.00      497.28      8.74 o 
  -3   2   4        0.48       -0.85      2.16 o 
  -2   2   4    50203.39    46115.62    835.09 o 
  -1   2   4    15583.75    15360.83    109.95 o 
   0   2   4      572.48      582.80      9.43 o 
   1   2   4     2838.79     2847.09     41.91 o 
   2   2   4       14.62        9.09      1.96 o 
   3   2   4      356.67      376.26      6.78 o 
   4   2   4     4920.07     4808.06     32.95 o 
   5   2   4       63.24       75.95      4.42 o 
   6   2   4      323.07      299.82      8.04 o 
   7   2   4     4676.66     5061.92     36.04 o 
   8   2   4       34.66       47.16      3.31 o 
   9   2   4        5.01        1.23      2.51 o 
  10   2   4      613.05      619.36     14.81 o 
  11   2   4      181.37      205.38      9.79 o 
  12   2   4      103.84      103.87      8.61 o 
  13   2   4       48.16       51.65      8.06 o 
  14   2   4       99.18       81.54      9.73 o 
  15   2   4      159.60      127.25     12.22 o 
  16   2   4      612.49      594.21     26.49 o 
  17   2   4       42.97       68.27     10.38 o 
 -17   3   4       19.59       15.28     14.83 o 
 -16   3   4      251.42      266.09     16.54 o 
 -15   3   4       72.40       82.00     10.89 o 
 -14   3   4        3.61        6.47      6.97 o 
 -13   3   4     1542.61     1567.14     49.32 o 
 -12   3   4       18.67       21.24      5.56 o 
 -11   3   4      308.79      277.17     10.98 o 
 -10   3   4      350.01      332.60     10.06 o 
  -9   3   4      399.22      384.57     10.23 o 
  -8   3   4      449.20      418.34     11.96 o 
  -7   3   4      387.08      336.78      9.01 o 
  -6   3   4     2434.77     2522.37     25.59 o 
  -5   3   4     7499.21     7744.74     57.00 o 
  -4   3   4      444.27      513.53      9.44 o 
  -3   3   4      296.41      288.34      7.39 o 
  -2   3   4      317.71      328.11      9.02 o 
  -1   3   4     1249.66     1193.32     19.44 o 
   0   3   4     1333.97     1355.72     21.43 o 
   1   3   4     5094.74     4970.61     51.10 o 
   2   3   4      106.61      105.14      6.40 o 
   3   3   4       65.79       73.76      6.51 o 
   4   3   4      825.59      816.88     13.13 o 
   5   3   4      602.06      607.53     10.07 o 
   6   3   4      209.88      245.00      6.93 o 
   7   3   4       70.06       74.99      4.60 o 
   8   3   4       28.86       29.24      3.66 o 
   9   3   4      612.88      619.53     11.50 o 
  10   3   4       13.50        9.64      5.04 o 
  11   3   4       15.11        5.56      5.55 o 
  12   3   4      163.04      185.37     11.77 o 
  13   3   4      492.64      526.91     23.51 o 
  14   3   4        3.53       13.43      6.73 o 
  15   3   4      105.04      108.84     11.21 o 
  16   3   4       11.45       13.46      7.29 o 
  17   3   4        0.60       -1.75      9.06 o 
 -16   4   4       34.26       61.24     15.92 o 
 -15   4   4       16.57       28.33      8.29 o 
 -14   4   4       53.36       61.24      9.73 o 
 -13   4   4       74.23       68.54      9.77 o 
 -12   4   4       54.59       56.24      6.65 o 
 -11   4   4        6.09        5.98      4.42 o 
 -10   4   4      781.24      762.68     24.01 o 
  -9   4   4        6.25        1.82      3.56 o 
  -8   4   4        0.97        1.02      3.09 o 
  -7   4   4      293.52      322.10      9.24 o 
  -6   4   4        6.32        2.85      3.00 o 
  -5   4   4        0.12       -1.60      2.79 o 
  -4   4   4     3974.95     3732.25     37.15 o 
  -3   4   4       60.89       69.03      8.20 o 
  -2   4   4     1017.11     1009.09     12.97 o 
  -1   4   4        0.31       -3.35      2.23 o 
   0   4   4     1218.75     1107.81     20.65 o 
   1   4   4      169.17      154.53      8.54 o 
   2   4   4     1010.66     1023.47     19.92 o 
   3   4   4     1393.78     1265.53     22.30 o 
   4   4   4      486.40      501.24     12.20 o 
   5   4   4       58.85       67.09      4.33 o 
   6   4   4     1934.79     1982.80     26.14 o 
   7   4   4      585.81      601.39     11.77 o 
   8   4   4      264.37      261.36      9.84 o 
   9   4   4        7.58        1.75      5.11 o 
  10   4   4      311.89      299.65     18.10 o 
  11   4   4       50.43       61.87     11.76 o 
  12   4   4       63.25       88.57     13.27 o 
  13   4   4       42.29       36.43     11.01 o 
  14   4   4       16.42       30.51     10.83 o 
  15   4   4        0.24        8.63      9.80 o 
  16   4   4        0.23        7.86     10.02 o 
 -15   5   4       16.27       13.58      8.01 o 
 -14   5   4      173.96      166.23     15.01 o 
 -13   5   4        4.68        1.80      9.11 o 
 -12   5   4      106.06      100.28      9.82 o 
 -11   5   4        0.00       -3.20      4.34 o 
 -10   5   4       75.66       72.84      6.76 o 
  -9   5   4       65.25       61.23      5.99 o 
  -8   5   4       29.20       20.70      4.39 o 
  -7   5   4       27.80       34.10      4.79 o 
  -6   5   4      136.75      150.36      7.03 o 
  -5   5   4      328.32      339.14     16.83 o 
  -4   5   4       23.54       23.90      4.56 o 
  -3   5   4      206.67      175.84      8.13 o 
  -2   5   4     1978.54     1937.66     33.85 o 
  -1   5   4      155.22      131.23      9.02 o 
   0   5   4       19.12       13.59      4.97 o 
   1   5   4      772.64      736.85     18.27 o 
   2   5   4      394.28      418.82     15.38 o 
   3   5   4      593.53      600.63     34.17 o 
   4   5   4        0.23       -1.35      3.63 o 
   5   5   4      242.91      236.01     12.10 o 
   6   5   4       32.03       33.46      7.10 o 
   7   5   4      287.91      307.53     11.43 o 
   8   5   4       52.30       62.59      8.70 o 
   9   5   4      638.31      669.33     20.40 o 
  10   5   4      108.58      102.32     11.94 o 
  11   5   4      474.45      504.63     23.95 o 
  12   5   4       76.36      107.02     14.82 o 
  13   5   4        7.24       18.05     10.09 o 
  14   5   4       26.09       25.63     11.27 o 
  15   5   4      425.36      469.03     38.15 o 
 -13   6   4        3.01       10.03      8.64 o 
 -12   6   4       59.51       48.56      8.62 o 
 -11   6   4       74.72       76.31      9.47 o 
 -10   6   4       51.20       55.19      8.37 o 
  -9   6   4       82.48       83.76     10.37 o 
  -8   6   4        0.17        4.77      4.56 o 
  -7   6   4       21.18       10.82      6.38 o 
  -6   6   4      178.79      176.19     11.58 o 
  -5   6   4       21.57       32.55      7.18 o 
  -4   6   4      142.01      156.02     12.57 o 
  -3   6   4        3.79       10.80      5.99 o 
  -2   6   4       75.91       79.89     12.12 o 
  -1   6   4      887.08      878.20     21.68 o 
   0   6   4        0.43       -5.82      4.44 o 
   1   6   4        0.98        3.22      6.05 o 
   2   6   4      206.94      219.38     19.90 o 
   3   6   4       14.61        9.98      6.03 o 
   4   6   4       75.01       84.88      9.59 o 
   5   6   4        1.81       -1.87      4.67 o 
   6   6   4       16.00       14.54      5.42 o 
   7   6   4        2.36       -6.63      4.60 o 
   8   6   4       23.38       16.20      5.86 o 
   9   6   4        2.29        4.05      5.69 o 
  10   6   4      199.85      205.72     13.41 o 
  11   6   4       41.17       64.02     15.04 o 
  12   6   4       39.60       49.59     12.45 o 
  13   6   4        9.64        6.44      9.58 o 
 -11   7   4       25.11       20.38     10.92 o 
 -10   7   4       19.09       24.89      9.48 o 
  -9   7   4        8.88        3.65      6.97 o 
  -8   7   4      108.77      124.18     16.01 o 
  -7   7   4       96.71      145.44     15.00 o 
  -6   7   4       46.21       51.76     10.35 o 
  -5   7   4       10.85       29.88      9.62 o 
  -4   7   4        5.44       11.35      8.38 o 
  -3   7   4      187.93      174.96     15.69 o 
  -2   7   4       11.20        8.10      7.61 o 
  -1   7   4       72.58       84.06     16.27 o 
   0   7   4       14.94       12.63      6.30 o 
   1   7   4      112.62      108.32     10.35 o 
   2   7   4        4.34        3.16      5.92 o 
   3   7   4       72.85       72.87      7.99 o 
   4   7   4        1.55        2.50      5.12 o 
   5   7   4       71.67       55.83      7.69 o 
   6   7   4        4.25       -5.02      4.67 o 
   7   7   4       42.14       40.52      6.92 o 
   8   7   4       31.87       16.21      9.01 o 
   9   7   4      132.96      163.65     11.17 o 
  10   7   4       41.76       34.67      8.70 o 
  11   7   4        1.81       -3.16      8.76 o 
  -8   8   4       20.61       13.70      9.40 o 
  -7   8   4       27.39       13.79     16.75 o 
  -6   8   4        1.46       -0.37      7.97 o 
  -5   8   4       11.61        6.34     11.85 o 
  -4   8   4       72.69       93.90     14.34 o 
  -3   8   4       56.23       53.53     12.03 o 
  -2   8   4       60.43       75.66     13.46 o 
  -1   8   4       16.36       -0.68     21.12 o 
   0   8   4        3.66        0.63     12.75 o 
   1   8   4       11.04       14.91      8.96 o 
   2   8   4       96.03       94.52     13.88 o 
   3   8   4       22.15       22.11     10.55 o 
   4   8   4      101.07      111.24     11.37 o 
   5   8   4        6.00       -3.16      6.99 o 
   6   8   4       41.11       36.18      7.95 o 
   7   8   4        0.39        0.40      6.18 o 
 -18   1   5       21.34        7.38      9.77 o 
 -17   1   5      102.87       96.53     14.91 o 
 -16   1   5       13.41       14.23     10.24 o 
 -15   1   5      100.79      109.92     18.18 o 
 -14   1   5       28.80       30.66     10.33 o 
 -13   1   5      135.01      117.57      9.49 o 
 -12   1   5      395.28      393.46     28.73 o 
 -11   1   5      238.32      190.11     10.30 o 
 -10   1   5      175.20      164.17      9.60 o 
  -9   1   5      237.59      202.31     11.58 o 
  -8   1   5      401.19      358.93     13.24 o 
  -7   1   5     2965.48     3230.14     42.39 o 
  -6   1   5      325.66      337.40     10.61 o 
  -5   1   5      154.63      155.47      7.13 o 
  -4   1   5     1101.08     1118.17     24.89 o 
  -3   1   5      420.72      433.41     10.43 o 
  -2   1   5     1674.64     1712.33     21.96 o 
  -1   1   5     8647.80     8679.96     76.31 o 
   0   1   5       26.71       22.57      4.08 o 
   1   1   5     3714.54     3720.94     37.40 o 
   2   1   5     4252.19     3923.86     39.30 o 
   3   1   5    11888.18    11977.38     79.05 o 
   4   1   5     1148.49     1134.59     13.00 o 
   5   1   5       79.16       77.75      4.02 o 
   6   1   5       34.99       42.80      5.10 o 
   7   1   5     1794.08     1893.47     24.07 o 
   8   1   5       78.91       73.03      5.73 o 
   9   1   5      710.71      676.17     27.53 o 
  10   1   5        5.51        3.83      3.55 o 
  11   1   5       66.05       89.53      7.34 o 
  12   1   5      730.91      804.31     18.58 o 
  13   1   5       59.28       44.91      6.62 o 
  14   1   5       28.37       33.85      6.70 o 
  15   1   5       46.40       49.99      7.82 o 
  16   1   5       98.02       76.62     11.02 o 
  17   1   5       12.32        7.96      5.87 o 
  18   1   5        2.50        3.72     12.04 o 
 -18   2   5        1.61        1.78      9.57 o 
 -17   2   5       17.30       13.04     10.83 o 
 -16   2   5       21.51       19.91     12.13 o 
 -15   2   5      299.08      353.17     21.96 o 
 -14   2   5        1.01        8.17     10.42 o 
 -13   2   5       51.38       70.65     13.13 o 
 -12   2   5       71.82       80.40      8.39 o 
 -11   2   5        2.95        1.56      4.37 o 
 -10   2   5        1.11       -2.21      4.05 o 
  -9   2   5      189.23      199.10      9.63 o 
  -8   2   5      171.66      187.65      9.29 o 
  -7   2   5       57.41       52.34      5.77 o 
  -6   2   5        7.44       10.01      3.42 o 
  -5   2   5      748.17      839.55     14.29 o 
  -4   2   5       80.72       80.37      4.84 o 
  -3   2   5      213.31      206.22      7.65 o 
  -2   2   5     3451.45     3307.41     31.08 o 
  -1   2   5       64.84       63.56      6.90 o 
   0   2   5     1909.95     1752.27     18.68 o 
   1   2   5       67.71       61.11      3.87 o 
   2   2   5        4.29        1.76      2.07 o 
   3   2   5     3346.33     3321.21     26.47 o 
   4   2   5      251.05      250.79      5.50 o 
   5   2   5        3.74        3.47      1.92 o 
   6   2   5       66.91       79.36      3.79 o 
   7   2   5     2648.41     2880.92     38.17 o 
   8   2   5     1327.96     1417.83     16.16 o 
   9   2   5      126.38      121.79      7.26 o 
  10   2   5        0.01        2.03      3.34 o 
  11   2   5      574.14      536.87     14.71 o 
  12   2   5       94.95      100.75      8.17 o 
  13   2   5       11.73        5.07      4.75 o 
  14   2   5        0.73        4.29      4.70 o 
  15   2   5        2.58       -3.74      5.69 o 
  16   2   5      275.11      201.68     14.80 o 
  17   2   5        0.00        2.10      6.72 o 
 -17   3   5        0.18       -1.64     11.45 o 
 -16   3   5       26.29       39.28     11.11 o 
 -15   3   5      218.40      237.39     20.10 o 
 -14   3   5      145.94      143.16     25.78 o 
 -13   3   5      549.02      554.28     16.27 o 
 -12   3   5       82.93       93.20     11.39 o 
 -11   3   5      554.33      580.95     15.37 o 
 -10   3   5      188.18      162.76      8.62 o 
  -9   3   5      265.33      258.52      8.83 o 
  -8   3   5        3.63        6.44      3.05 o 
  -7   3   5      281.39      262.66      8.60 o 
  -6   3   5     4435.81     4669.34     57.13 o 
  -5   3   5       15.18       11.24      3.24 o 
  -4   3   5      941.02     1034.23     14.46 o 
  -3   3   5       23.21       25.04      3.55 o 
  -2   3   5     2058.18     2057.29     23.20 o 
  -1   3   5        0.02       -1.18      1.89 o 
   0   3   5     1524.29     1556.25     28.13 o 
   1   3   5      638.55      649.66     14.64 o 
   2   3   5     2833.78     2863.74     34.90 o 
   3   3   5     1821.01     1809.99     32.31 o 
   4   3   5     6821.87     7110.89     52.51 o 
   5   3   5      383.67      406.95      8.59 o 
   6   3   5      176.28      185.57      6.34 o 
   7   3   5        0.74       -2.52      2.43 o 
   8   3   5      443.91      472.14      9.91 o 
   9   3   5      114.77      113.02      9.74 o 
  10   3   5      357.36      397.62     20.63 o 
  11   3   5      634.91      639.14     19.16 o 
  12   3   5        9.37        8.43      5.93 o 
  13   3   5     1202.70     1238.76     28.73 o 
  14   3   5      296.41      222.23     24.87 o 
  15   3   5       97.52       91.69     18.05 o 
  16   3   5       28.75       22.72     16.44 o 
  17   3   5       14.87       26.80     16.87 o 
 -16   4   5        9.88       -0.99      8.97 o 
 -15   4   5        9.39       -1.86      7.13 o 
 -14   4   5       12.50        6.09      7.02 o 
 -13   4   5      220.70      205.60     11.38 o 
 -12   4   5      165.85      148.04      9.87 o 
 -11   4   5       21.62       18.08      4.84 o 
 -10   4   5       43.52       35.28      5.17 o 
  -9   4   5      750.17      735.27     14.78 o 
  -8   4   5       22.32       18.09      4.14 o 
  -7   4   5        8.20       13.58      3.71 o 
  -6   4   5       42.95       43.77      4.56 o 
  -5   4   5        0.85        2.33      3.10 o 
  -4   4   5     3829.50     3761.78     33.39 o 
  -3   4   5     4904.08     5185.74     41.34 o 
  -2   4   5      510.24      480.94     10.58 o 
  -1   4   5     4573.45     4400.84     40.64 o 
   0   4   5      219.36      218.26      9.96 o 
   1   4   5       42.25       52.49      6.03 o 
   2   4   5      214.54      213.66      9.65 o 
   3   4   5        4.25       11.41      4.22 o 
   4   4   5      681.89      666.08     14.44 o 
   5   4   5      118.30      107.01      6.96 o 
   6   4   5       12.75        8.81      4.13 o 
   7   4   5      420.63      431.43     12.13 o 
   8   4   5        4.04        1.46      3.81 o 
   9   4   5      210.68      218.11     15.05 o 
  10   4   5        2.96        9.49      7.05 o 
  11   4   5      265.56      294.56     18.80 o 
  12   4   5        0.92       -3.96      8.00 o 
  13   4   5        0.11       -2.49     13.93 o 
  14   4   5       60.60       52.16     12.90 o 
  15   4   5      114.26       90.87     15.70 o 
  16   4   5       17.07       20.85     16.44 o 
 -15   5   5       34.73       27.09      8.53 o 
 -14   5   5        1.83      -11.04      7.36 o 
 -13   5   5        0.91       -2.85      4.56 o 
 -12   5   5        8.62       10.09      5.18 o 
 -11   5   5      186.12      187.29      9.34 o 
 -10   5   5       69.78       61.68      6.40 o 
  -9   5   5       17.25       16.13      5.42 o 
  -8   5   5       68.47       60.43      6.57 o 
  -7   5   5       80.22       82.40      6.95 o 
  -6   5   5        0.37       -0.78      3.58 o 
  -5   5   5       49.18       53.35      5.77 o 
  -4   5   5        0.00       -1.81      3.24 o 
  -3   5   5      630.35      616.27     17.56 o 
  -2   5   5      223.55      186.23     10.90 o 
  -1   5   5      747.70      724.39     18.77 o 
   0   5   5       53.33       56.11      7.08 o 
   1   5   5      188.09      174.53     10.17 o 
   2   5   5      170.29      185.76     10.52 o 
   3   5   5      376.27      344.12     13.10 o 
   4   5   5       46.73       51.10      6.07 o 
   5   5   5       34.24       34.79      5.53 o 
   6   5   5       26.04       12.28      4.76 o 
   7   5   5      178.49      210.04     18.31 o 
   8   5   5       67.14       71.77      7.26 o 
   9   5   5       39.62       45.40     10.38 o 
  10   5   5        0.50        0.28      7.79 o 
  11   5   5      216.62      213.27     18.35 o 
  12   5   5        0.08       -2.93      8.06 o 
  13   5   5       46.84       41.78     12.14 o 
  14   5   5      105.93      113.82     16.97 o 
 -13   6   5       11.05       10.37      7.85 o 
 -12   6   5        1.62        3.63      6.54 o 
 -11   6   5       67.36       66.22     11.69 o 
 -10   6   5      207.05      166.18     17.84 o 
  -9   6   5       23.60       33.49     11.48 o 
  -8   6   5        2.10        1.37      5.39 o 
  -7   6   5        5.46        7.28      5.82 o 
  -6   6   5      403.25      396.01     15.98 o 
  -5   6   5     1058.49      963.45     23.66 o 
  -4   6   5      107.04       92.58      9.57 o 
  -3   6   5      167.49      178.88     11.53 o 
  -2   6   5      535.19      551.06     34.31 o 
  -1   6   5       11.74       -1.31      5.60 o 
   0   6   5        0.18       -3.71      4.50 o 
   1   6   5        0.23        2.11      4.89 o 
   2   6   5      178.16      189.86     19.27 o 
   3   6   5        5.63        5.17      5.48 o 
   4   6   5        3.87        2.03      4.57 o 
   5   6   5       85.07       73.44      7.57 o 
   6   6   5        0.42        0.90      9.56 o 
   7   6   5        0.97       -2.63      6.27 o 
   8   6   5        6.11        6.66      5.15 o 
   9   6   5       10.22       11.74      5.68 o 
  10   6   5      105.73       89.43     16.63 o 
  11   6   5       46.59       71.13     13.42 o 
  12   6   5      137.91      170.42     18.49 o 
  13   6   5       34.20       37.19     22.61 o 
 -11   7   5        5.62        1.55      8.03 o 
 -10   7   5        1.85       -6.66      7.07 o 
  -9   7   5        1.09        3.08      7.37 o 
  -8   7   5        6.92       14.87      8.00 o 
  -7   7   5      164.13      163.07     15.75 o 
  -6   7   5       14.64        9.12      7.78 o 
  -5   7   5       22.36       16.12     10.39 o 
  -4   7   5       86.35       92.38     12.74 o 
  -3   7   5      149.39      126.80     30.18 o 
  -2   7   5       14.48       14.10      6.62 o 
  -1   7   5       10.47       -2.11      7.97 o 
   0   7   5       74.53       74.72     13.23 o 
   1   7   5       24.87       19.61      7.29 o 
   2   7   5       13.15       24.16     12.92 o 
   3   7   5       14.68       13.80      5.71 o 
   4   7   5       18.97       20.04      6.09 o 
   5   7   5        0.02        2.16      5.13 o 
   6   7   5        5.20       -1.33      6.30 o 
   7   7   5        7.57        5.50      5.24 o 
   8   7   5        4.27       -0.12      5.35 o 
   9   7   5       42.16       48.59     10.60 o 
  10   7   5       29.35       24.70     12.53 o 
  -7   8   5        0.00        3.87      8.51 o 
  -6   8   5        1.44       -9.00      7.11 o 
  -5   8   5       11.70       15.23      8.93 o 
  -4   8   5        5.59       12.56      8.90 o 
  -3   8   5       20.10       24.70     10.00 o 
  -2   8   5      174.25      173.35     17.35 o 
  -1   8   5       46.10       46.31     11.35 o 
   0   8   5       60.92       95.55     13.95 o 
   1   8   5        2.04       -6.53      7.59 o 
   2   8   5       13.73        9.28      8.54 o 
   3   8   5        6.86        1.91      5.94 o 
   4   8   5        6.33        4.09      6.49 o 
   5   8   5        1.93       -2.96      5.66 o 
   6   8   5        0.01       -1.95      5.48 o 
   7   8   5       14.13       12.83      6.07 o 
 -18   0   6       16.13       25.62     15.08 o 
 -17   0   6        3.31        7.01     11.23 o 
 -16   0   6      132.28      149.27     23.89 o 
 -15   0   6      213.21      228.87     27.11 o 
 -14   0   6     4307.69     4452.33    107.58 o 
 -13   0   6      747.98      754.16     38.22 o 
 -12   0   6      350.04      353.57     26.37 o 
 -11   0   6      169.25      198.16     20.16 o 
 -10   0   6       52.97       45.66     12.04 o 
  -9   0   6      244.27      232.78     19.23 o 
  -8   0   6     2160.95     2254.36     57.39 o 
  -7   0   6     1748.93     1775.84     48.02 o 
  -6   0   6     6155.52     6083.18    107.52 o 
  -5   0   6     1386.90     1293.98     36.17 o 
  -4   0   6     2646.02     2581.93     54.60 o 
  -3   0   6      288.95      292.83     15.39 o 
  -2   0   6      925.79      936.44     27.36 o 
   0   0   6      111.57      118.25     10.86 o 
   1   0   6        0.47        5.46      6.14 o 
   2   0   6     3726.82     3623.84     68.55 o 
   3   0   6      748.54      702.20     16.95 o 
   4   0   6      612.01      630.82     23.98 o 
   5   0   6      118.04      128.04      8.43 o 
   6   0   6       26.75       22.00      7.69 o 
   7   0   6     1355.00     1358.49     28.28 o 
   8   0   6      830.58      956.55     24.47 o 
   9   0   6      220.22      220.26     12.85 o 
  10   0   6        0.01       -2.31      4.91 o 
  11   0   6       29.38       13.97      6.66 o 
  12   0   6      337.26      341.79     17.91 o 
  13   0   6       90.00       89.17     11.73 o 
  14   0   6       90.28       90.98     12.58 o 
  15   0   6      164.82      148.74     19.45 o 
  16   0   6       10.30        7.41      8.05 o 
  17   0   6       76.99       85.45     13.89 o 
 -18   1   6       18.64       26.87     11.14 o 
 -17   1   6      281.39      267.48     21.18 o 
 -16   1   6        7.83        5.55      9.34 o 
 -15   1   6       10.36       19.31     11.34 o 
 -14   1   6      131.01      120.55     14.67 o 
 -13   1   6       38.82       49.29      7.62 o 
 -12   1   6      423.05      408.54     15.29 o 
 -11   1   6      277.65      251.32     11.76 o 
 -10   1   6     1079.61     1080.67     22.93 o 
  -9   1   6      509.34      487.55     14.89 o 
  -8   1   6      226.38      177.64     11.27 o 
  -7   1   6       72.36       60.38      8.02 o 
  -6   1   6       62.98       82.79      9.15 o 
  -5   1   6        6.42        5.79      4.07 o 
  -4   1   6      746.54      739.03     33.38 o 
  -3   1   6      250.06      231.62      9.64 o 
  -2   1   6      353.44      332.73     13.81 o 
  -1   1   6      846.60      794.36     14.37 o 
   0   1   6     3250.42     3178.38     43.79 o 
   1   1   6       76.08       78.69     12.19 o 
   2   1   6      561.41      577.44      9.76 o 
   3   1   6     1377.67     1504.10     16.13 o 
   4   1   6       22.42       23.06      2.65 o 
   5   1   6      106.69      116.26      4.59 o 
   6   1   6        1.63       -2.72      1.81 o 
   7   1   6      646.88      677.85     13.78 o 
   8   1   6      169.50      182.86      9.76 o 
   9   1   6       96.73      119.52      7.34 o 
  10   1   6      171.10      179.35     14.56 o 
  11   1   6      166.67      168.07      9.19 o 
  12   1   6      216.65      223.94     10.97 o 
  13   1   6      164.44      172.37     10.95 o 
  14   1   6       64.27       50.37      7.50 o 
  15   1   6        4.05       12.87      5.69 o 
  16   1   6       25.78       14.40      9.10 o 
  17   1   6       15.74        1.37      5.74 o 
 -17   2   6        9.02       -2.72     23.20 o 
 -16   2   6       20.81       25.22     10.75 o 
 -15   2   6       40.57       43.58     19.67 o 
 -14   2   6      376.64      344.94     20.32 o 
 -13   2   6       23.15       41.66      7.57 o 
 -12   2   6      247.00      253.69     12.71 o 
 -11   2   6       44.61       33.95      6.48 o 
 -10   2   6       10.75       19.92      5.26 o 
  -9   2   6        0.01       -5.19      4.01 o 
  -8   2   6      155.21      159.39      9.04 o 
  -7   2   6      461.89      497.78     14.72 o 
  -6   2   6        6.04       10.14      4.23 o 
  -5   2   6      765.86      839.27     17.03 o 
  -4   2   6      238.04      236.61      7.72 o 
  -3   2   6     1612.42     1533.97     19.63 o 
  -2   2   6       19.56       20.46      3.75 o 
  -1   2   6     1210.92     1241.62     16.29 o 
   0   2   6     3318.99     3258.47     30.70 o 
   1   2   6     5160.77     5093.53     51.79 o 
   2   2   6     1765.28     1664.54     19.10 o 
   3   2   6     1149.99     1128.84     12.89 o 
   4   2   6      914.71      934.77     11.26 o 
   5   2   6      915.25      923.22     13.01 o 
   6   2   6        8.59       16.93      2.63 o 
   7   2   6      328.00      345.83      7.22 o 
   8   2   6     1716.67     1715.02     17.40 o 
   9   2   6      977.79      976.29     18.42 o 
  10   2   6      295.08      311.08     11.09 o 
  11   2   6      247.84      277.39     11.21 o 
  12   2   6       58.57       71.02      7.59 o 
  13   2   6       14.10       10.26      5.33 o 
  14   2   6       35.34       37.58      9.57 o 
  15   2   6       28.64       22.21      6.48 o 
  16   2   6        4.85        2.42      5.46 o 
  17   2   6        0.18        6.03      6.87 o 
 -17   3   6       37.80       57.44     13.83 o 
 -16   3   6       42.11       33.71     21.19 o 
 -15   3   6      140.45      128.33     17.96 o 
 -14   3   6       43.90       27.64     10.64 o 
 -13   3   6      191.60      205.28     12.81 o 
 -12   3   6       84.49       87.96      9.19 o 
 -11   3   6       26.11       29.84     12.83 o 
 -10   3   6        4.36       10.08      5.04 o 
  -9   3   6       22.02       29.55      5.92 o 
  -8   3   6       72.94       62.24      6.03 o 
  -7   3   6     1411.79     1498.31     29.52 o 
  -6   3   6       21.93       12.30      6.43 o 
  -5   3   6        5.10        5.18      3.61 o 
  -4   3   6     3112.84     3232.95     42.61 o 
  -3   3   6      531.26      493.04     13.28 o 
  -2   3   6     1536.80     1539.04     19.74 o 
  -1   3   6      653.37      669.73     14.86 o 
   0   3   6     1302.24     1191.07     15.21 o 
   1   3   6      184.32      184.55      8.73 o 
   2   3   6     1567.97     1496.49     23.83 o 
   3   3   6      507.54      561.30      9.79 o 
   4   3   6      286.91      282.31      7.21 o 
   5   3   6     2384.95     2342.89     23.67 o 
   6   3   6     2322.82     2259.08     41.32 o 
   7   3   6      483.26      507.38     10.20 o 
   8   3   6        0.73       -2.35      2.80 o 
   9   3   6       31.35       44.95      6.47 o 
  10   3   6      103.91      126.72     14.35 o 
  11   3   6      434.51      446.83     23.06 o 
  12   3   6      324.96      320.42     15.09 o 
  13   3   6     1150.01     1160.57     36.83 o 
  14   3   6        2.68        9.86     11.35 o 
  15   3   6       39.16       25.27     11.01 o 
  16   3   6        8.34       19.86     10.88 o 
 -16   4   6       60.64       93.01     15.05 o 
 -15   4   6       98.12      125.59     15.87 o 
 -14   4   6        2.18       -8.03      7.39 o 
 -13   4   6      254.66      267.58     14.33 o 
 -12   4   6       58.69       67.41      7.96 o 
 -11   4   6      428.56      434.09     17.58 o 
 -10   4   6       56.13       57.14      6.00 o 
  -9   4   6       17.17       13.17      4.08 o 
  -8   4   6       64.09       83.69      6.16 o 
  -7   4   6      348.68      331.19     10.50 o 
  -6   4   6      226.11      222.83      8.00 o 
  -5   4   6      441.75      431.50     10.96 o 
  -4   4   6     3477.12     3418.36     41.69 o 
  -3   4   6     1015.26     1133.94     19.92 o 
  -2   4   6     3859.26     3855.73     38.09 o 
  -1   4   6        3.79        5.68      2.35 o 
   0   4   6       60.99       62.53      6.67 o 
   1   4   6       41.91       53.09      6.11 o 
   2   4   6        7.27        5.26      3.96 o 
   3   4   6      120.39      122.53     10.29 o 
   4   4   6        1.26        2.68      3.39 o 
   5   4   6     1114.52     1098.84     23.17 o 
   6   4   6       21.48       27.18      4.97 o 
   7   4   6      227.84      222.58     10.65 o 
   8   4   6       11.27        5.05      4.74 o 
   9   4   6       74.07       84.22      9.45 o 
  10   4   6       32.22       31.98     12.81 o 
  11   4   6       11.24       13.99      8.77 o 
  12   4   6        9.37        4.57      8.50 o 
  13   4   6      383.16      389.47     65.76 o 
  14   4   6        9.49       13.13     11.32 o 
  15   4   6      175.86      178.95     19.59 o 
 -15   5   6       22.36        7.01     12.94 o 
 -14   5   6        2.12       -2.33     14.61 o 
 -13   5   6       16.49       14.25      6.69 o 
 -12   5   6       45.32       59.46      7.77 o 
 -11   5   6       12.49       24.62      6.13 o 
 -10   5   6      226.98      242.19     11.41 o 
  -9   5   6      177.61      189.79     10.11 o 
  -8   5   6      125.66      138.44     10.81 o 
  -7   5   6      599.92      615.71     15.41 o 
  -6   5   6       20.35       23.89      4.97 o 
  -5   5   6       38.27       38.26      7.24 o 
  -4   5   6      109.02       99.02      8.95 o 
  -3   5   6      244.40      239.15     15.27 o 
  -2   5   6      120.23      139.56      9.83 o 
  -1   5   6       89.35       91.62     11.24 o 
   0   5   6      497.40      605.68     17.53 o 
   1   5   6        0.54        5.86      6.10 o 
   2   5   6      147.23      159.49     10.01 o 
   3   5   6       36.14       36.67      6.27 o 
   4   5   6        2.47       -2.41      3.79 o 
   5   5   6        9.83       15.35      4.95 o 
   6   5   6       29.26       30.44      5.59 o 
   7   5   6       88.79      101.73     10.71 o 
   8   5   6       18.72       11.00      5.06 o 
   9   5   6      126.24      128.09     10.75 o 
  10   5   6      146.82      150.93     22.89 o 
  11   5   6      325.59      375.10     22.58 o 
  12   5   6      107.99      138.55     16.97 o 
  13   5   6      129.34      118.32     16.47 o 
  14   5   6        2.02        4.64      9.73 o 
 -13   6   6       71.18       69.53     10.13 o 
 -12   6   6       27.41       18.52      8.03 o 
 -11   6   6      134.64      124.54     13.78 o 
 -10   6   6        0.14       -2.36      7.09 o 
  -9   6   6       11.48        6.84      9.47 o 
  -8   6   6       77.11       86.58     12.39 o 
  -7   6   6        0.01       -7.31      4.87 o 
  -6   6   6      427.72      423.33     16.56 o 
  -5   6   6       42.42       49.48     12.90 o 
  -4   6   6       17.28       -7.29      5.11 o 
  -3   6   6      394.30      408.18     16.44 o 
  -2   6   6       12.35        7.99     12.75 o 
  -1   6   6      385.33      372.25     20.97 o 
   0   6   6       36.29       25.10      7.03 o 
   1   6   6        0.03       -3.36      4.74 o 
   2   6   6      218.29      202.87     12.22 o 
   3   6   6        0.20       -2.62      5.12 o 
   4   6   6      115.52      127.21      9.27 o 
   5   6   6       40.64       35.41      7.71 o 
   6   6   6        0.18       -2.66      4.68 o 
   7   6   6      110.65      104.91      8.78 o 
   8   6   6        1.20        8.94      5.31 o 
   9   6   6       19.81       27.33     11.69 o 
  10   6   6        3.87        5.72     14.08 o 
  11   6   6      164.17      202.68     26.21 o 
  12   6   6       44.39       33.11     11.29 o 
 -11   7   6        6.83       16.21     15.85 o 
 -10   7   6       49.25       42.28     11.66 o 
  -9   7   6       72.56       57.99     17.31 o 
  -8   7   6        1.46       -8.44      6.82 o 
  -7   7   6       10.94       22.47      8.71 o 
  -6   7   6        0.36       -9.48      6.32 o 
  -5   7   6       54.63       50.94     10.66 o 
  -4   7   6        3.85        6.70      6.37 o 
  -3   7   6       71.01       59.37     14.05 o 
  -2   7   6       12.97       -1.32      5.75 o 
  -1   7   6      129.98      128.10     11.76 o 
   0   7   6      166.68      193.55     13.37 o 
   1   7   6        1.02       -1.05      6.45 o 
   2   7   6        1.66       -0.31      6.08 o 
   3   7   6      119.34      131.89     11.25 o 
   4   7   6        0.14       -0.42      6.30 o 
   5   7   6       27.32       37.91      6.94 o 
   6   7   6       26.04       31.63      6.97 o 
   7   7   6        1.97       -3.01      5.06 o 
   8   7   6        6.99        8.02      8.63 o 
   9   7   6        4.60        9.99      7.24 o 
  10   7   6       14.85       11.88      9.27 o 
  -7   8   6       15.27        6.57      8.90 o 
  -6   8   6       33.69       23.14     12.07 o 
  -5   8   6       16.93       24.97      9.88 o 
  -4   8   6        0.78       -0.34      7.79 o 
  -3   8   6       11.29       15.95     14.86 o 
  -2   8   6       12.70        9.21      8.65 o 
  -1   8   6        0.04        3.29     12.75 o 
   0   8   6        0.51       -4.07      7.89 o 
   1   8   6        3.11       10.42      8.63 o 
   2   8   6       30.53       66.45     12.85 o 
   3   8   6       13.40       14.11      6.53 o 
   4   8   6       20.47       28.72      7.31 o 
   5   8   6       20.63        5.49      6.19 o 
   6   8   6       31.54       31.58      7.14 o 
 -18   1   7        9.39       10.17     15.63 o 
 -17   1   7      289.58      314.46     22.98 o 
 -16   1   7        1.59       -7.89      9.55 o 
 -15   1   7      949.20      970.56     49.07 o 
 -14   1   7      273.86      277.64     22.90 o 
 -13   1   7      642.93      621.04     22.65 o 
 -12   1   7      391.67      351.77     14.95 o 
 -11   1   7      528.74      530.94     20.36 o 
 -10   1   7       26.43       20.19      5.71 o 
  -9   1   7     1369.80     1498.85     27.51 o 
  -8   1   7      879.15      978.62     25.64 o 
  -7   1   7     1892.36     2078.34     38.25 o 
  -6   1   7     2163.04     2427.94     75.10 o 
  -5   1   7      156.14      168.45      9.87 o 
  -4   1   7      191.60      183.87      9.93 o 
  -3   1   7     3173.02     3164.51     69.70 o 
  -2   1   7      326.64      332.90     11.97 o 
  -1   1   7      282.10      300.72      9.33 o 
   0   1   7        4.13        5.73      3.62 o 
   1   1   7     5240.92     5002.19     62.79 o 
   2   1   7     7788.31     7925.38     62.83 o 
   3   1   7      191.29      194.17      6.29 o 
   4   1   7      205.15      211.10      6.09 o 
   5   1   7       88.35       71.66      4.10 o 
   6   1   7       26.99       30.62      3.60 o 
   7   1   7        8.43        4.40      2.28 o 
   8   1   7       32.32       33.94      4.75 o 
   9   1   7        9.80       13.59      4.04 o 
  10   1   7      125.89      117.32      7.95 o 
  11   1   7       38.55       39.14      6.21 o 
  12   1   7      370.20      374.91     13.48 o 
  13   1   7       22.08       23.58      6.46 o 
  14   1   7       14.54        8.10      7.26 o 
  15   1   7        2.15       -0.76      4.99 o 
  16   1   7        0.05        7.11      5.78 o 
  17   1   7       14.79       20.49      7.87 o 
 -17   2   7        2.22       -4.12      9.55 o 
 -16   2   7        2.42       -3.75      9.17 o 
 -15   2   7      431.24      439.43     23.65 o 
 -14   2   7     1302.51     1218.36     28.54 o 
 -13   2   7      266.26      261.50     24.48 o 
 -12   2   7       24.29       26.80      9.24 o 
 -11   2   7      110.16      113.61      9.58 o 
 -10   2   7       10.55        8.37      4.88 o 
  -9   2   7       95.30       82.51      8.00 o 
  -8   2   7      256.26      293.63     16.26 o 
  -7   2   7      402.61      365.71     12.81 o 
  -6   2   7      166.22      207.66     12.27 o 
  -5   2   7     4520.29     4634.02     86.74 o 
  -4   2   7       23.89       34.69      4.79 o 
  -3   2   7     3654.39     3543.88     47.23 o 
  -2   2   7     3197.72     3170.48     32.26 o 
  -1   2   7      136.67      129.55      5.74 o 
   0   2   7     1824.81     1824.23     25.01 o 
   1   2   7     1699.85     1831.94     26.35 o 
   2   2   7     1113.78     1161.97     16.05 o 
   3   2   7        9.62        8.46      2.29 o 
   4   2   7      418.56      375.51      7.29 o 
   5   2   7      528.42      549.58     10.18 o 
   6   2   7     1422.22     1494.52     15.98 o 
   7   2   7       89.01       93.86      4.52 o 
   8   2   7      743.22      734.67     21.43 o 
   9   2   7      189.42      209.75      9.42 o 
  10   2   7      302.93      286.97     11.03 o 
  11   2   7        1.40       -2.77      4.00 o 
  12   2   7        3.27        6.18      4.86 o 
  13   2   7      174.81      171.20     10.72 o 
  14   2   7       18.23        9.20      5.56 o 
  15   2   7       13.76       22.98      6.60 o 
  16   2   7        4.63        4.72      5.88 o 
 -16   3   7        0.73      -11.81      7.87 o 
 -15   3   7      213.91      230.46     18.93 o 
 -14   3   7        2.22        3.32      6.62 o 
 -13   3   7       50.23       65.22      9.25 o 
 -12   3   7      192.43      194.81     12.11 o 
 -11   3   7       33.96       39.58      7.13 o 
 -10   3   7      116.31      121.86     14.26 o 
  -9   3   7       16.20        9.16      4.77 o 
  -8   3   7       35.54       31.21      6.00 o 
  -7   3   7      153.73      172.86      8.48 o 
  -6   3   7      124.82      137.43      7.54 o 
  -5   3   7        0.76        0.12      3.32 o 
  -4   3   7      106.64      101.04      6.36 o 
  -3   3   7       53.66       51.96      5.26 o 
  -2   3   7       44.46       51.26      4.36 o 
  -1   3   7       37.66       36.02      3.71 o 
   0   3   7      940.03      935.45     13.62 o 
   1   3   7      196.07      218.45      8.93 o 
   2   3   7      788.01      818.47     12.14 o 
   3   3   7      412.34      412.25      8.89 o 
   4   3   7       25.82       30.09      3.45 o 
   5   3   7      666.68      680.22     13.84 o 
   6   3   7       14.06       13.30      2.86 o 
   7   3   7      594.48      593.10     10.27 o 
   8   3   7       67.64       74.63      5.22 o 
   9   3   7        9.40       15.99      4.38 o 
  10   3   7      608.07      620.51     18.13 o 
  11   3   7      386.64      403.35     16.10 o 
  12   3   7      101.28      105.23     14.54 o 
  13   3   7      142.80      195.32     42.62 o 
  14   3   7       91.35       67.54     15.88 o 
  15   3   7        2.05       14.11     10.04 o 
  16   3   7        0.28        4.95      9.51 o 
 -16   4   7        4.48       -3.60      9.83 o 
 -15   4   7        3.80        5.66      8.51 o 
 -14   4   7        2.42       -0.54      6.06 o 
 -13   4   7      596.46      569.18     37.36 o 
 -12   4   7      517.69      463.17     32.48 o 
 -11   4   7       98.49      114.53     10.21 o 
 -10   4   7       19.64       20.21      5.50 o 
  -9   4   7       11.68       15.14      5.99 o 
  -8   4   7      132.47      123.00      8.18 o 
  -7   4   7       84.34       82.27      6.91 o 
  -6   4   7        5.24        1.41      3.58 o 
  -5   4   7      348.40      360.31     13.55 o 
  -4   4   7     9330.54     9201.68     77.52 o 
  -3   4   7     1936.34     1933.83     33.07 o 
  -2   4   7      957.54      951.61     15.81 o 
  -1   4   7     1900.22     1831.56     30.39 o 
   0   4   7        6.12        8.10      4.35 o 
   1   4   7      218.16      190.60      9.91 o 
   2   4   7      250.48      253.84     10.85 o 
   3   4   7       16.61       14.02      5.07 o 
   4   4   7        0.58        1.03      3.35 o 
   5   4   7      681.52      672.81     21.03 o 
   6   4   7        1.08        0.91      3.82 o 
   7   4   7      827.70      869.01     17.60 o 
   8   4   7       39.80       43.00      5.72 o 
   9   4   7        0.38        5.59      7.63 o 
  10   4   7        8.31        7.05      7.58 o 
  11   4   7      332.39      357.26     21.54 o 
  12   4   7        5.95        4.60      7.70 o 
  13   4   7       16.19       33.82     18.30 o 
  14   4   7      391.77      355.73     23.91 o 
  15   4   7       20.16       33.20     11.91 o 
 -14   5   7        0.23       -2.08      5.67 o 
 -13   5   7       41.49       37.78      8.30 o 
 -12   5   7       24.54       17.40      6.57 o 
 -11   5   7       36.88       26.87      7.92 o 
 -10   5   7       33.20       21.72      5.88 o 
  -9   5   7       98.70      100.04      8.41 o 
  -8   5   7       19.96       13.53      5.06 o 
  -7   5   7      203.30      209.65     11.22 o 
  -6   5   7        6.06       -1.26      4.78 o 
  -5   5   7        0.41       -0.42      5.28 o 
  -4   5   7      291.62      286.84     13.25 o 
  -3   5   7       13.52       12.90      5.75 o 
  -2   5   7      588.45      606.52     18.27 o 
  -1   5   7        1.29       -1.96      4.52 o 
   0   5   7       21.33       21.70      5.93 o 
   1   5   7        8.36       13.77      5.19 o 
   2   5   7      431.95      437.71     21.00 o 
   3   5   7       89.14       72.32      9.21 o 
   4   5   7        1.96        1.75      4.10 o 
   5   5   7       19.17       14.01      5.01 o 
   6   5   7      150.25      138.38      9.03 o 
   7   5   7        6.14        8.61      5.01 o 
   8   5   7        0.49        0.63      4.45 o 
   9   5   7        1.95        0.85      7.20 o 
  10   5   7       88.99       88.19     13.69 o 
  11   5   7      145.18      176.91     24.01 o 
  12   5   7       38.72       40.53     11.87 o 
  13   5   7       37.70       29.86     12.09 o 
  14   5   7        0.34      -18.55     12.41 o 
 -13   6   7       16.54       24.59      9.70 o 
 -12   6   7        3.38       -4.25      6.21 o 
 -11   6   7       17.58       11.60      7.04 o 
 -10   6   7        7.30        4.39      6.21 o 
  -9   6   7        2.12        9.13     10.66 o 
  -8   6   7        5.02       10.71      9.08 o 
  -7   6   7       36.94       40.93      9.61 o 
  -6   6   7       72.44       63.93     12.71 o 
  -5   6   7      140.07      136.91     11.20 o 
  -4   6   7      265.24      282.29     14.17 o 
  -3   6   7      165.59      151.44     11.67 o 
  -2   6   7      149.57      141.46     20.52 o 
  -1   6   7       18.54       14.88      6.37 o 
   0   6   7       65.44       77.19      9.21 o 
   1   6   7        5.89        9.62      6.20 o 
   2   6   7        1.93        5.49      6.54 o 
   3   6   7      211.31      211.06     12.80 o 
   4   6   7        4.32        2.68      5.09 o 
   5   6   7        1.92        4.23      4.79 o 
   6   6   7       88.81      111.75      9.20 o 
   7   6   7        9.15        5.49      5.20 o 
   8   6   7        1.30       -5.72      4.81 o 
   9   6   7       11.54        9.54      7.95 o 
  10   6   7        1.74        4.08      8.76 o 
  11   6   7        3.82       11.27     17.81 o 
  12   6   7       22.40       24.02     11.58 o 
 -10   7   7        3.66        8.63      9.03 o 
  -9   7   7        4.91        6.68      8.24 o 
  -8   7   7        0.04       -5.36     10.45 o 
  -7   7   7       96.82       81.14     13.14 o 
  -6   7   7       35.11       27.26      7.61 o 
  -5   7   7       68.07       66.66     13.36 o 
  -4   7   7      101.26      118.04     11.48 o 
  -3   7   7      127.50       94.43     10.79 o 
  -2   7   7       25.57       10.91      9.30 o 
  -1   7   7        0.20       -8.31      5.54 o 
   0   7   7       71.19       98.34     10.65 o 
   1   7   7       82.61       84.05     10.16 o 
   2   7   7      198.54      214.27     15.52 o 
   3   7   7       21.77       18.51      7.14 o 
   4   7   7        2.42        2.58      5.09 o 
   5   7   7       83.77       92.76      9.18 o 
   6   7   7        0.13        7.71      5.37 o 
   7   7   7        0.67       -0.08      4.99 o 
   8   7   7        8.59        2.48      5.36 o 
   9   7   7        0.00       -3.00      6.35 o 
  -6   8   7       17.89       19.09      9.63 o 
  -5   8   7       26.63       22.13     10.44 o 
  -4   8   7       21.27       -8.77     11.79 o 
  -3   8   7        6.93       -1.80     13.56 o 
  -2   8   7       72.45       64.02     12.96 o 
  -1   8   7       30.47       24.77      9.68 o 
   0   8   7        8.93       13.36      8.90 o 
   1   8   7        4.88       -1.90      6.39 o 
   2   8   7        1.04       -6.80      6.75 o 
   3   8   7        0.34        2.14      5.77 o 
   4   8   7       38.12       43.70      7.61 o 
   5   8   7       19.78        4.79      6.16 o 
 -17   0   8       55.12       66.32     19.73 o 
 -16   0   8      632.74      697.52     43.61 o 
 -15   0   8     2172.25     2366.41     77.98 o 
 -14   0   8        6.54       23.45     14.77 o 
 -13   0   8      118.25      112.73     19.54 o 
 -12   0   8        5.32       16.01     11.73 o 
 -11   0   8       45.39       49.07     14.46 o 
 -10   0   8       48.59       60.55     13.52 o 
  -9   0   8      100.08       99.88     14.33 o 
  -8   0   8      840.69      802.24     34.25 o 
  -7   0   8     2443.13     2686.66     64.65 o 
  -6   0   8     6566.15     7072.48    125.45 o 
  -5   0   8        4.21        8.81      6.51 o 
  -4   0   8      140.97      126.75     12.90 o 
  -3   0   8      384.28      393.03     19.60 o 
  -2   0   8      475.98      415.48     19.85 o 
  -1   0   8      953.38      926.08     30.09 o 
   0   0   8       26.24       23.14      8.31 o 
   1   0   8     4539.05     4752.60     88.90 o 
   2   0   8     2129.62     1957.31     48.76 o 
   3   0   8      186.68      148.48     19.85 o 
   4   0   8     7768.64     8100.07     96.54 o 
   5   0   8       68.14       60.68     11.01 o 
   6   0   8     1431.37     1358.57     20.85 o 
   7   0   8     3715.79     3536.55     64.49 o 
   8   0   8      118.44      101.86      9.74 o 
   9   0   8     2318.02     2426.26     45.30 o 
  10   0   8      217.72      217.65     26.74 o 
  11   0   8     1207.00     1152.12     32.00 o 
  12   0   8       12.17       10.71      7.37 o 
  13   0   8      166.41      174.60     15.50 o 
  14   0   8       80.90       95.98     13.31 o 
  15   0   8       35.06       22.95     13.93 o 
  16   0   8       37.58       17.98      9.58 o 
  17   0   8        7.29        3.72     12.04 o 
 -17   1   8       49.76       51.06     13.66 o 
 -16   1   8       89.26      135.97     22.09 o 
 -15   1   8     1424.45     1332.08     79.57 o 
 -14   1   8      189.28      205.24     24.92 o 
 -13   1   8      198.42      172.47     12.30 o 
 -12   1   8      187.86      194.93     12.33 o 
 -11   1   8      562.44      605.20     28.70 o 
 -10   1   8      212.41      187.72     14.18 o 
  -9   1   8      393.36      426.99     18.11 o 
  -8   1   8        2.13       -4.67      4.79 o 
  -7   1   8     2835.65     3122.57    123.86 o 
  -6   1   8    10230.69    11149.40    284.36 o 
  -5   1   8      695.82      721.29     19.98 o 
  -4   1   8      359.98      391.90     17.74 o 
  -3   1   8     1473.88     1510.66     28.67 o 
  -2   1   8       96.24       96.06      7.66 o 
  -1   1   8     4131.71     4124.68     60.21 o 
   0   1   8     3986.14     3892.00     54.93 o 
   1   1   8     6430.71     6415.92     63.54 o 
   2   1   8     6645.45     6905.88     57.44 o 
   3   1   8      501.95      530.08     10.75 o 
   4   1   8      675.84      576.95     10.39 o 
   5   1   8     3893.43     3950.31     34.39 o 
   6   1   8       24.37       38.18      3.84 o 
   7   1   8        5.90        2.67      2.40 o 
   8   1   8      509.22      539.56     13.60 o 
   9   1   8        5.95        3.24      3.83 o 
  10   1   8     1031.77     1061.94     20.90 o 
  11   1   8     3774.43     3634.20     44.10 o 
  12   1   8        7.84        7.29      6.66 o 
  13   1   8       66.86       68.38      8.15 o 
  14   1   8       84.18       75.78     12.86 o 
  15   1   8       24.39       30.91      6.92 o 
  16   1   8       25.12       10.10      6.20 o 
 -17   2   8      115.86      132.70     33.50 o 
 -16   2   8       16.26       25.31     11.24 o 
 -15   2   8      396.02      386.56     22.86 o 
 -14   2   8      119.35      126.60     12.01 o 
 -13   2   8       92.08       72.36     10.82 o 
 -12   2   8       77.67       94.59      9.85 o 
 -11   2   8       15.41       18.27      5.78 o 
 -10   2   8      347.73      334.17     13.96 o 
  -9   2   8     1365.69     1296.24     41.59 o 
  -8   2   8      610.62      568.55     16.56 o 
  -7   2   8     1389.55     1431.88     26.07 o 
  -6   2   8       56.63       52.17      6.28 o 
  -5   2   8     6398.34     6680.65     73.71 o 
  -4   2   8      199.13      220.51      9.62 o 
  -3   2   8      911.44      954.39     18.25 o 
  -2   2   8      830.03      850.26     16.81 o 
  -1   2   8     2145.19     2166.04     30.60 o 
   0   2   8       99.54       92.37      6.18 o 
   1   2   8       65.31       60.84      4.67 o 
   2   2   8      517.97      481.72      9.41 o 
   3   2   8       30.39       26.16      3.25 o 
   4   2   8      238.31      274.73      7.21 o 
   5   2   8      897.69      980.10     14.17 o 
   6   2   8      666.37      653.49     11.72 o 
   7   2   8     1652.99     1644.72     21.65 o 
   8   2   8        1.02       -2.18      4.21 o 
   9   2   8      378.99      363.03     11.91 o 
  10   2   8        0.84       -3.71      4.01 o 
  11   2   8      132.08      117.69      8.73 o 
  12   2   8      122.31      100.49      8.87 o 
  13   2   8      161.87      185.89     11.25 o 
  14   2   8      167.66      185.57     11.64 o 
  15   2   8        3.65       -2.88      5.09 o 
  16   2   8       17.15        0.63     14.61 o 
 -16   3   8      115.16      131.64     16.92 o 
 -15   3   8       69.85       73.89     13.58 o 
 -14   3   8      321.32      320.16     16.14 o 
 -13   3   8       29.44       15.71     13.03 o 
 -12   3   8      288.78      332.90     27.62 o 
 -11   3   8      110.93      119.67     12.42 o 
 -10   3   8       21.54       15.83      5.78 o 
  -9   3   8      114.15      106.91      9.20 o 
  -8   3   8        0.28        1.18      4.36 o 
  -7   3   8      152.82      171.06      9.93 o 
  -6   3   8      286.45      272.64     12.74 o 
  -5   3   8      510.79      553.82     15.35 o 
  -4   3   8     2002.77     2086.93     30.24 o 
  -3   3   8       73.21       74.55      5.65 o 
  -2   3   8     1074.70     1104.61     17.45 o 
  -1   3   8     1485.14     1473.14     20.02 o 
   0   3   8       13.18       12.43      3.19 o 
   1   3   8      283.13      289.44     10.27 o 
   2   3   8      583.91      613.42     11.33 o 
   3   3   8      300.94      329.72     11.48 o 
   4   3   8        4.54        8.42      2.46 o 
   5   3   8      265.82      286.99      6.95 o 
   6   3   8        4.62        0.46      2.42 o 
   7   3   8        5.20        8.85      2.85 o 
   8   3   8        1.22       -0.77      3.42 o 
   9   3   8        1.08       -2.96      4.06 o 
  10   3   8       27.06       41.10      9.53 o 
  11   3   8      163.58      175.51     12.30 o 
  12   3   8      102.65       99.76     10.68 o 
  13   3   8      295.08      299.62     21.30 o 
  14   3   8       65.32       69.71     13.95 o 
  15   3   8        6.47       -0.38      8.44 o 
 -15   4   8        5.56       10.24      9.73 o 
 -14   4   8      238.81      260.69     28.87 o 
 -13   4   8        1.32       -2.67      5.74 o 
 -12   4   8        5.77        5.08      6.01 o 
 -11   4   8       53.51       61.99      8.83 o 
 -10   4   8        1.08        6.58      6.45 o 
  -9   4   8        6.19        2.62      4.23 o 
  -8   4   8        7.84        1.73      4.19 o 
  -7   4   8       31.16       40.90      5.78 o 
  -6   4   8      276.60      270.20     10.51 o 
  -5   4   8      799.38      781.01     17.74 o 
  -4   4   8     1201.46     1180.57     19.92 o 
  -3   4   8      280.70      265.52     10.10 o 
  -2   4   8        1.80       -2.33      4.17 o 
  -1   4   8       34.52       29.57     12.16 o 
   0   4   8     2145.17     2118.99     33.77 o 
   1   4   8      148.83      151.23      9.56 o 
   2   4   8      144.52      129.34     13.93 o 
   3   4   8       20.75       15.14      4.99 o 
   4   4   8      148.85      139.05      8.94 o 
   5   4   8     1658.96     1695.90     25.75 o 
   6   4   8       20.70       20.76      4.85 o 
   7   4   8       61.64       71.13      6.82 o 
   8   4   8      297.96      336.45     26.41 o 
   9   4   8      116.36      101.38     13.33 o 
  10   4   8      611.68      672.42     28.49 o 
  11   4   8       17.05       21.08      9.66 o 
  12   4   8        0.00       -1.64      8.26 o 
  13   4   8        4.37       18.69     19.20 o 
  14   4   8       16.29        9.62     26.65 o 
 -14   5   8       10.02        2.05      7.09 o 
 -13   5   8       59.54       48.45      8.99 o 
 -12   5   8       60.07       80.56      9.86 o 
 -11   5   8        0.53       -5.97      4.73 o 
 -10   5   8        6.36        8.22      7.00 o 
  -9   5   8      222.53      217.98     12.35 o 
  -8   5   8        0.18       -0.57      4.18 o 
  -7   5   8        1.97        1.68      5.52 o 
  -6   5   8       42.26       38.35      7.46 o 
  -5   5   8        2.19        3.32      6.78 o 
  -4   5   8      282.02      249.60     12.99 o 
  -3   5   8      187.69      155.52     11.10 o 
  -2   5   8        4.22        6.65      4.92 o 
  -1   5   8       27.57       38.36      6.87 o 
   0   5   8     1011.09      946.73     22.95 o 
   1   5   8        0.77        4.78      5.22 o 
   2   5   8      417.24      445.32     16.09 o 
   3   5   8       94.73       96.81      9.17 o 
   4   5   8       34.12       43.38      6.99 o 
   5   5   8       66.95       72.85      7.40 o 
   6   5   8        0.10        1.88      4.59 o 
   7   5   8       10.24        7.72      4.80 o 
   8   5   8       24.45       18.61      6.79 o 
   9   5   8       41.84       23.26     10.06 o 
  10   5   8      247.37      257.89     31.95 o 
  11   5   8        8.55        2.11      9.65 o 
  12   5   8        0.38        4.46      8.97 o 
  13   5   8       31.66       27.26     11.65 o 
 -12   6   8       76.22       67.46     10.01 o 
 -11   6   8       84.89      106.26     14.09 o 
 -10   6   8       17.67       11.09      7.50 o 
  -9   6   8        0.01        1.49      6.01 o 
  -8   6   8       65.25       47.90      8.82 o 
  -7   6   8        0.39       11.61      6.74 o 
  -6   6   8      934.11      912.21     38.69 o 
  -5   6   8      586.36      589.41     27.45 o 
  -4   6   8      153.48      160.35     14.46 o 
  -3   6   8      225.85      232.90     13.44 o 
  -2   6   8       81.45       75.24      9.52 o 
  -1   6   8      230.14      199.22     13.06 o 
   0   6   8      431.01      440.05     22.08 o 
   1   6   8        3.59        6.39      7.75 o 
   2   6   8      140.65      164.30     11.90 o 
   3   6   8      283.84      255.34     14.37 o 
   4   6   8       71.53       66.15      8.69 o 
   5   6   8       15.27       12.79      7.02 o 
   6   6   8       80.32       81.16      8.40 o 
   7   6   8       47.02       38.87      6.89 o 
   8   6   8       25.25       33.48      8.78 o 
   9   6   8        0.71        0.71      8.18 o 
  10   6   8       47.46       60.83     20.19 o 
  11   6   8       27.64       20.70     11.05 o 
 -10   7   8        8.00       15.41     14.11 o 
  -9   7   8       20.33       22.90     10.04 o 
  -8   7   8       14.73       18.80      7.69 o 
  -7   7   8        0.04        2.18      6.69 o 
  -6   7   8        6.54        7.47      8.62 o 
  -5   7   8        1.11        0.40      7.63 o 
  -4   7   8        5.74       11.72      7.28 o 
  -3   7   8        5.41        4.47      6.54 o 
  -2   7   8        1.18       10.78      6.71 o 
  -1   7   8      104.13      110.14     11.79 o 
   0   7   8        2.64        0.71      6.35 o 
   1   7   8      282.69      276.48     24.57 o 
   2   7   8      172.29      181.58     13.71 o 
   3   7   8        0.71       -0.14      5.87 o 
   4   7   8        0.85       -0.74      5.07 o 
   5   7   8       31.25       28.56      6.77 o 
   6   7   8        0.30       10.43      6.62 o 
   7   7   8       47.95       58.43      8.30 o 
   8   7   8       13.67        3.72      7.04 o 
   9   7   8        2.21      -16.75     11.17 o 
  -5   8   8       25.17       24.34     17.46 o 
  -4   8   8       55.64       62.71     12.37 o 
  -3   8   8       47.72       17.71      9.86 o 
  -2   8   8        1.71        7.77     13.56 o 
  -1   8   8        2.32       -1.89      9.99 o 
   0   8   8        0.23       -3.17      7.68 o 
   1   8   8       26.16       10.66      8.93 o 
   2   8   8      127.31      119.48     12.81 o 
   3   8   8        6.62        5.53      5.85 o 
   4   8   8       84.53       95.61     11.87 o 
 -17   1   9       11.54        7.44     11.11 o 
 -16   1   9        2.43       -7.75      9.89 o 
 -15   1   9       59.57      120.18     12.31 o 
 -14   1   9       88.40      112.95     11.56 o 
 -13   1   9      192.98      190.56     13.26 o 
 -12   1   9       19.28       15.56      6.64 o 
 -11   1   9       42.48       42.72      7.72 o 
 -10   1   9        5.06       -1.08      6.46 o 
  -9   1   9      101.30       75.96     10.23 o 
  -8   1   9     1000.94     1021.92     27.29 o 
  -7   1   9       92.65      116.57     10.77 o 
  -6   1   9       50.82       56.58      8.17 o 
  -5   1   9     1772.01     1798.31     34.73 o 
  -4   1   9        7.77        4.42      4.65 o 
  -3   1   9     1357.12     1360.27     28.02 o 
  -2   1   9       13.06        6.10      4.13 o 
  -1   1   9      232.75      255.19     21.71 o 
   0   1   9     1458.88     1597.23     38.68 o 
   1   1   9     3364.68     3533.04     67.57 o 
   2   1   9      383.14      386.30      9.77 o 
   3   1   9     2392.38     2483.04     27.78 o 
   4   1   9      289.62      301.69      8.08 o 
   5   1   9      237.85      253.62      7.51 o 
   6   1   9       72.44       83.69      4.98 o 
   7   1   9        8.98        7.65      4.17 o 
   8   1   9       75.65       84.72      6.88 o 
   9   1   9      178.20      165.46     14.18 o 
  10   1   9     4093.87     4035.04     75.05 o 
  11   1   9     1048.87     1002.74     21.67 o 
  12   1   9      496.69      511.79     26.43 o 
  13   1   9        1.06       -7.43      4.95 o 
  14   1   9        0.59       -2.74      5.51 o 
  15   1   9       29.61       23.81      6.77 o 
  16   1   9        2.44       -1.24      6.11 o 
 -17   2   9       33.96       46.22     18.36 o 
 -16   2   9        0.01      -12.54      8.36 o 
 -15   2   9        0.96        4.22      6.71 o 
 -14   2   9       68.13       66.85     10.09 o 
 -13   2   9       20.72       17.93     13.34 o 
 -12   2   9      130.93      111.21     10.50 o 
 -11   2   9      207.97      209.15     12.25 o 
 -10   2   9       10.32        7.95      5.49 o 
  -9   2   9       58.13       49.42      7.31 o 
  -8   2   9      119.81      130.82      9.64 o 
  -7   2   9      132.00      118.62      8.84 o 
  -6   2   9      240.89      241.96     10.87 o 
  -5   2   9      119.53      134.11      8.52 o 
  -4   2   9       54.97       47.98      5.79 o 
  -3   2   9      303.73      322.12     11.10 o 
  -2   2   9      145.01      160.89     19.64 o 
  -1   2   9      247.55      244.98     11.85 o 
   0   2   9       66.88       69.34      5.76 o 
   1   2   9      454.51      488.03     11.81 o 
   2   2   9      253.60      256.94      7.54 o 
   3   2   9      389.02      381.55      9.87 o 
   4   2   9      806.36      912.25     13.71 o 
   5   2   9      113.05      101.78      5.49 o 
   6   2   9       14.22       12.48      3.21 o 
   7   2   9       74.74       86.59      5.38 o 
   8   2   9      174.93      167.82      8.63 o 
   9   2   9      350.79      387.59     12.66 o 
  10   2   9      532.29      544.35     15.59 o 
  11   2   9      136.49      135.88     11.85 o 
  12   2   9      232.88      207.52     13.12 o 
  13   2   9      254.96      276.93     15.86 o 
  14   2   9       65.38       60.86      8.44 o 
  15   2   9       32.71       24.29      8.14 o 
  16   2   9       22.91        9.29      9.31 o 
 -16   3   9       24.99       10.31      9.89 o 
 -15   3   9      187.25      174.15     13.49 o 
 -14   3   9       39.96       42.19      8.82 o 
 -13   3   9       20.30        6.85      6.48 o 
 -12   3   9       63.10       77.25     10.75 o 
 -11   3   9       26.56       16.48      6.76 o 
 -10   3   9       45.15       48.44      7.52 o 
  -9   3   9        8.40        6.81      6.28 o 
  -8   3   9        5.79        6.75      5.36 o 
  -7   3   9      983.24     1051.34     28.01 o 
  -6   3   9        0.68       -5.92      3.95 o 
  -5   3   9        9.26        8.17      4.70 o 
  -4   3   9      753.56      755.51     17.59 o 
  -3   3   9      784.47      790.50     15.61 o 
  -2   3   9      125.66      127.79      6.81 o 
  -1   3   9      398.92      377.08     13.78 o 
   0   3   9        4.25        2.04      5.06 o 
   1   3   9      300.29      334.09      8.88 o 
   2   3   9       46.45       80.80      5.13 o 
   3   3   9       15.59       17.51      3.48 o 
   4   3   9       21.18       24.41      4.72 o 
   5   3   9       11.47        9.75      3.72 o 
   6   3   9      101.47      102.58      6.83 o 
   7   3   9       13.39       21.75      6.57 o 
   8   3   9       11.61       11.62      5.12 o 
   9   3   9      390.46      389.15     16.31 o 
  10   3   9      341.63      326.61     18.05 o 
  11   3   9      280.99      272.56     14.45 o 
  12   3   9      190.20      200.51     13.62 o 
  13   3   9      104.09       80.84     18.74 o 
  14   3   9        1.18        2.91      9.26 o 
  15   3   9        0.62        4.29      8.85 o 
 -15   4   9       35.77       28.60     11.63 o 
 -14   4   9        7.68        1.38      6.58 o 
 -13   4   9        6.59       18.83      6.93 o 
 -12   4   9       19.54       31.38      7.44 o 
 -11   4   9       40.95       35.97      7.83 o 
 -10   4   9      113.69      122.91     10.59 o 
  -9   4   9      127.20      136.21     27.34 o 
  -8   4   9       32.39       24.94      9.18 o 
  -7   4   9        0.03        2.27      4.24 o 
  -6   4   9      332.26      314.49     18.72 o 
  -5   4   9        0.08        3.84      3.90 o 
  -4   4   9        0.68        8.43      4.20 o 
  -3   4   9      213.49      221.82     17.47 o 
  -2   4   9       74.59       74.41      8.16 o 
  -1   4   9      622.83      606.00     17.87 o 
   0   4   9      573.25      575.28     18.14 o 
   1   4   9      246.88      243.08     11.61 o 
   2   4   9       14.62       12.76      4.86 o 
   3   4   9       23.52       16.56      6.75 o 
   4   4   9        0.17        2.56      4.45 o 
   5   4   9      203.46      179.91      9.22 o 
   6   4   9        9.48       11.43      4.64 o 
   7   4   9       14.90       10.67      4.69 o 
   8   4   9        0.05       13.81      7.25 o 
   9   4   9       55.53       42.22     10.76 o 
  10   4   9        8.23        2.75      7.97 o 
  11   4   9       54.89       63.32     12.70 o 
  12   4   9        0.35        3.71     19.79 o 
  13   4   9       25.24       35.48     16.13 o 
  14   4   9       75.86       65.66     14.55 o 
 -14   5   9        0.06       -9.18      8.87 o 
 -13   5   9       21.06       22.35      7.90 o 
 -12   5   9        4.33       -2.16      5.68 o 
 -11   5   9        0.07        8.31      6.26 o 
 -10   5   9        0.40       -1.14      5.87 o 
  -9   5   9       91.73       90.38     10.57 o 
  -8   5   9      111.05      104.70     10.82 o 
  -7   5   9      197.94      186.13     12.80 o 
  -6   5   9       64.32       72.46      8.95 o 
  -5   5   9        2.33       12.94      6.26 o 
  -4   5   9      150.92      188.24     12.52 o 
  -3   5   9       90.25       73.34      8.96 o 
  -2   5   9       11.18        3.55      5.20 o 
  -1   5   9      176.21      157.53     11.27 o 
   0   5   9      154.18      176.79     11.84 o 
   1   5   9       25.49       34.60      6.82 o 
   2   5   9      196.42      190.24     19.60 o 
   3   5   9      114.63      137.23     10.47 o 
   4   5   9        1.87        2.97      4.86 o 
   5   5   9       80.89       63.52      7.02 o 
   6   5   9        1.04        0.61      4.48 o 
   7   5   9       35.61       23.34      5.83 o 
   8   5   9        0.79        0.10      5.52 o 
   9   5   9        1.41        8.09     15.73 o 
  10   5   9       39.77       56.82     15.42 o 
  11   5   9       21.02       20.23     20.07 o 
  12   5   9        7.63        0.09      9.35 o 
  13   5   9       26.72       33.75     16.75 o 
 -12   6   9       32.02       57.39     16.56 o 
 -11   6   9        2.94        7.94      7.12 o 
 -10   6   9        0.82        4.78      6.71 o 
  -9   6   9        7.74       -1.05      6.19 o 
  -8   6   9        0.99       -7.84      5.23 o 
  -7   6   9       42.78       26.34      7.89 o 
  -6   6   9      535.79      514.59     19.68 o 
  -5   6   9      305.48      325.23     16.27 o 
  -4   6   9      210.44      208.01     13.69 o 
  -3   6   9       96.22      101.75     15.53 o 
  -2   6   9        0.23        2.94      6.42 o 
  -1   6   9       15.33       -0.41      8.02 o 
   0   6   9        0.01       -0.12      5.61 o 
   1   6   9        9.07        8.18      5.92 o 
   2   6   9       32.98       27.63      7.52 o 
   3   6   9        9.60        3.20      5.96 o 
   4   6   9        4.29        1.14      4.58 o 
   5   6   9       98.70      114.57      9.53 o 
   6   6   9        5.35        6.59      5.45 o 
   7   6   9       44.08       55.27      7.65 o 
   8   6   9       22.60       15.96      6.90 o 
   9   6   9       12.64        4.17      8.88 o 
  10   6   9        6.59       -3.73      8.81 o 
  11   6   9      103.18      122.10     24.88 o 
  -9   7   9       17.38        0.46      8.00 o 
  -8   7   9       15.93        8.93      7.44 o 
  -7   7   9       56.40       52.85      9.66 o 
  -6   7   9       15.71        9.85      7.26 o 
  -5   7   9        0.06        0.67      6.48 o 
  -4   7   9      111.60      111.73     11.88 o 
  -3   7   9        0.01       -5.56      5.70 o 
  -2   7   9        0.22       -3.33      7.07 o 
  -1   7   9       27.37       25.83      7.95 o 
   0   7   9       61.26       51.48      9.51 o 
   1   7   9      138.73      172.04     13.85 o 
   2   7   9       76.44       80.05     10.48 o 
   3   7   9       53.04       61.98      9.70 o 
   4   7   9        2.57        0.42      5.63 o 
   5   7   9        7.01        0.87      5.53 o 
   6   7   9        8.18        1.77      5.71 o 
   7   7   9       28.05       23.51      6.49 o 
   8   7   9        3.38        5.83     11.14 o 
  -4   8   9        6.63        9.88      9.55 o 
  -3   8   9       20.13       12.05      8.96 o 
  -2   8   9       26.19       24.78     11.69 o 
  -1   8   9       58.31       65.23     12.87 o 
   0   8   9        0.33        4.05      6.91 o 
   1   8   9        0.75       -5.61      8.63 o 
   2   8   9       17.09       13.71      8.25 o 
   3   8   9        0.84        0.99      5.92 o 
 -17   0  10       16.19        4.84     15.57 o 
 -16   0  10      395.84      388.06     33.56 o 
 -15   0  10       21.74       13.21     14.02 o 
 -14   0  10      165.83      134.88     22.95 o 
 -13   0  10       56.39      108.69     20.16 o 
 -12   0  10      334.20      382.42     29.47 o 
 -11   0  10      423.11      470.58     30.28 o 
  -9   0  10      190.90      192.20     20.35 o 
  -8   0  10      399.63      426.40     25.87 o 
  -7   0  10     2941.47     3002.44     73.02 o 
  -6   0  10       29.95       58.57     12.41 o 
  -5   0  10      957.58      963.36     35.74 o 
  -4   0  10     1462.07     1550.45     45.29 o 
  -3   0  10      897.42      950.64     34.56 o 
  -2   0  10      630.01      619.16     26.80 o 
  -1   0  10      850.08      882.90     32.39 o 
   0   0  10       10.77        6.20      7.76 o 
   1   0  10       12.25       15.88      8.93 o 
   2   0  10     2297.62     2415.23     60.24 o 
   3   0  10      643.51      712.54     21.14 o 
   4   0  10       46.78       53.42      7.62 o 
   5   0  10      307.76      287.19     14.04 o 
   6   0  10       59.72       67.00      5.87 o 
   7   0  10       81.66       79.27      9.49 o 
   8   0  10        0.50       -0.60      5.03 o 
   9   0  10       60.03       53.09      9.33 o 
  10   0  10      500.49      490.30     21.75 o 
  11   0  10      244.58      228.13     16.63 o 
  12   0  10       16.34       13.28      8.47 o 
  13   0  10       88.71       83.63     24.26 o 
  14   0  10        9.31        2.79      8.45 o 
  15   0  10       19.40       -5.77      8.02 o 
  16   0  10       16.12       10.67     13.71 o 
 -16   1  10       39.74       54.70     13.39 o 
 -15   1  10      172.84      153.01     13.28 o 
 -14   1  10       85.51       94.28     10.99 o 
 -13   1  10       45.79       54.75      9.13 o 
 -12   1  10        0.43        8.12      5.96 o 
 -11   1  10       68.17       66.00      8.68 o 
 -10   1  10        0.24        5.26      6.74 o 
  -9   1  10      146.50      168.26     13.49 o 
  -8   1  10     1062.27     1076.94     29.41 o 
  -7   1  10     1157.80     1182.94     29.99 o 
  -6   1  10      110.66      121.12     10.57 o 
  -5   1  10      104.73       87.23      9.09 o 
  -4   1  10       31.69       30.88      9.93 o 
  -3   1  10      243.75      242.06     12.49 o 
  -2   1  10        1.23        2.25      4.23 o 
  -1   1  10       85.77       88.57      8.40 o 
   0   1  10       19.38       23.69      5.80 o 
   1   1  10       33.53       27.78      5.03 o 
   2   1  10      537.07      588.06     15.18 o 
   3   1  10     1581.85     1613.70     22.01 o 
   4   1  10       86.91       80.07      5.02 o 
   5   1  10       53.03       59.10      4.67 o 
   6   1  10       55.29       56.58      6.77 o 
   7   1  10       58.00       64.55      6.30 o 
   8   1  10       33.41       23.22      5.26 o 
   9   1  10      201.59      201.77     10.27 o 
  10   1  10      339.95      325.75     13.78 o 
  11   1  10      530.82      533.73     16.44 o 
  12   1  10      345.20      329.06     19.64 o 
  13   1  10       66.29       58.82      8.15 o 
  14   1  10        2.88        2.07      5.68 o 
  15   1  10       34.28       26.13     15.21 o 
 -16   2  10      164.37      201.50     20.04 o 
 -15   2  10       66.03       82.11     25.52 o 
 -14   2  10      147.38      155.35     13.29 o 
 -13   2  10      102.38      119.36     11.58 o 
 -12   2  10       44.14       47.86      8.75 o 
 -11   2  10        0.19        1.84      5.60 o 
 -10   2  10        0.02       -0.88      5.10 o 
  -9   2  10      329.82      337.59     14.36 o 
  -8   2  10       10.81        7.63      9.33 o 
  -7   2  10      169.19      163.82     10.29 o 
  -6   2  10      264.37      259.86     11.61 o 
  -5   2  10      365.58      409.92     13.85 o 
  -4   2  10      155.11      162.50      9.24 o 
  -3   2  10      115.16      105.43      7.56 o 
  -2   2  10      285.08      287.96     12.36 o 
  -1   2  10       33.18       22.27      4.42 o 
   0   2  10        1.45        1.93      3.55 o 
   1   2  10       41.90       47.54      5.70 o 
   2   2  10      891.47      902.44     14.93 o 
   3   2  10      759.14      807.64     24.26 o 
   4   2  10       49.06       42.78      4.39 o 
   5   2  10      265.01      284.57      8.36 o 
   6   2  10      158.01      178.83      7.73 o 
   7   2  10       77.70      100.41      5.87 o 
   8   2  10       14.65       17.63      4.76 o 
   9   2  10       79.05       73.86     11.00 o 
  10   2  10      113.82      133.01      9.43 o 
  11   2  10       13.78        4.82      5.58 o 
  12   2  10        0.55       -0.56      6.75 o 
  13   2  10      369.19      402.00     21.39 o 
  14   2  10        6.73        8.61     11.07 o 
  15   2  10       80.10       91.67     12.08 o 
 -15   3  10        4.29        3.87      6.86 o 
 -14   3  10       30.90       15.71      7.50 o 
 -13   3  10       61.59       67.59     11.92 o 
 -12   3  10       39.55       38.62      8.42 o 
 -11   3  10      102.39       93.13     10.26 o 
 -10   3  10       11.61       10.77      6.41 o 
  -9   3  10        1.22       -2.42      5.12 o 
  -8   3  10       32.42       27.72      7.80 o 
  -7   3  10       37.23       33.53      6.35 o 
  -6   3  10       25.78       22.95      9.67 o 
  -5   3  10       25.53       27.80     11.70 o 
  -4   3  10       98.03      109.86      8.10 o 
  -3   3  10      240.16      260.64     10.52 o 
  -2   3  10      253.63      214.13      9.54 o 
  -1   3  10     2006.16     1933.02     28.68 o 
   0   3  10       69.55       79.06      5.59 o 
   1   3  10       86.63       87.28      5.60 o 
   2   3  10      189.08      178.15      8.75 o 
   3   3  10      267.62      219.73     10.62 o 
   4   3  10       98.48      116.02      8.44 o 
   5   3  10        8.49        8.74      3.89 o 
   6   3  10       77.39       57.80      7.79 o 
   7   3  10      308.41      316.40     12.96 o 
   8   3  10      458.34      490.49     22.92 o 
   9   3  10      524.90      509.72     24.55 o 
  10   3  10        2.77        9.88      8.75 o 
  11   3  10       77.51       78.36     13.30 o 
  12   3  10        6.39        7.08     12.10 o 
  13   3  10      208.84      207.90     21.43 o 
  14   3  10        1.40        8.43      9.93 o 
 -14   4  10       98.71      111.91     11.84 o 
 -13   4  10        1.37       -6.85      6.50 o 
 -12   4  10       56.18       56.93      8.94 o 
 -11   4  10       56.48       76.87      9.63 o 
 -10   4  10      138.58      159.78     16.63 o 
  -9   4  10       73.59       90.60      9.61 o 
  -8   4  10       11.92        5.35      5.43 o 
  -7   4  10       76.32       74.44      8.49 o 
  -6   4  10       52.25       73.17      8.79 o 
  -5   4  10        3.58       -2.05      3.87 o 
  -4   4  10       43.94       55.41      9.07 o 
  -3   4  10      135.96      159.84     11.29 o 
  -2   4  10      619.39      631.29     26.74 o 
  -1   4  10       27.33       31.80      6.60 o 
   0   4  10        7.10       12.71      5.60 o 
   1   4  10      230.55      267.87     20.05 o 
   2   4  10        2.54        0.86      6.09 o 
   3   4  10        7.53        2.90      4.37 o 
   4   4  10       54.53       62.04      7.39 o 
   5   4  10      231.29      207.06     10.03 o 
   6   4  10       17.33       16.20      4.99 o 
   7   4  10       27.60       39.42     10.58 o 
   8   4  10       70.26       76.49     12.77 o 
   9   4  10      181.04      180.06     31.58 o 
  10   4  10       59.51       43.63     25.93 o 
  11   4  10       41.09       49.17     12.06 o 
  12   4  10        2.14        4.86      8.83 o 
  13   4  10        0.04        2.33     11.54 o 
 -13   5  10       18.73       12.18      7.15 o 
 -12   5  10        6.27       -5.68     18.95 o 
 -11   5  10        0.09       -3.54      7.35 o 
 -10   5  10        3.79       -9.14      6.09 o 
  -9   5  10        8.30       12.06      8.65 o 
  -8   5  10      102.17      114.37     11.51 o 
  -7   5  10       16.90       10.99      6.61 o 
  -6   5  10       42.62       48.66      8.51 o 
  -5   5  10       43.12       41.65      8.25 o 
  -4   5  10      152.91      142.92     11.59 o 
  -3   5  10        3.43        8.66      5.88 o 
  -2   5  10      952.30      934.96     29.40 o 
  -1   5  10        0.68       -2.56      7.15 o 
   0   5  10      527.73      576.22     19.56 o 
   1   5  10      146.75      148.87     11.32 o 
   2   5  10        1.92       -5.55      4.52 o 
   3   5  10      173.08      183.59     11.83 o 
   4   5  10       49.96       57.82      8.54 o 
   5   5  10       12.31       13.00      5.23 o 
   6   5  10       20.27       19.52      5.62 o 
   7   5  10       15.07       17.32      5.50 o 
   8   5  10        7.21       -7.88      6.86 o 
   9   5  10       81.90       85.31     14.21 o 
  10   5  10       97.44       85.11     14.71 o 
  11   5  10      138.70      172.85     30.52 o 
  12   5  10        2.11       -1.90      9.43 o 
 -11   6  10        0.80       12.43      8.79 o 
 -10   6  10        4.54       -2.87      9.45 o 
  -9   6  10        0.01       -3.09      6.11 o 
  -8   6  10       17.56       26.10      7.67 o 
  -7   6  10        2.39        4.30      6.48 o 
  -6   6  10      355.08      357.24     17.32 o 
  -5   6  10        5.73       -0.49      8.25 o 
  -4   6  10      813.14      863.08     25.43 o 
  -3   6  10      159.31      119.34     12.07 o 
  -2   6  10       17.64        9.09     10.92 o 
  -1   6  10       84.45       87.86     19.41 o 
   0   6  10       84.37       85.08     13.69 o 
   1   6  10        0.08        0.26      5.35 o 
   2   6  10      151.04      143.75     12.00 o 
   3   6  10      465.40      457.36     17.92 o 
   4   6  10        0.02       -0.66      5.66 o 
   5   6  10       27.29       18.26      5.84 o 
   6   6  10       25.11       32.30      6.56 o 
   7   6  10       71.88       79.36     10.54 o 
   8   6  10        7.36       17.43      9.30 o 
   9   6  10       16.58       17.37     10.59 o 
  10   6  10        0.18       -2.08      9.29 o 
  -8   7  10       62.66       80.30     18.65 o 
  -7   7  10       16.53       21.07      8.08 o 
  -6   7  10       36.71       38.81      9.24 o 
  -5   7  10        8.61        9.95      7.05 o 
  -4   7  10        7.12        6.03      6.70 o 
  -3   7  10       18.40        2.08      7.36 o 
  -2   7  10        0.40        4.19      6.34 o 
  -1   7  10      153.06      141.58     13.06 o 
   0   7  10        0.34        7.05     11.08 o 
   1   7  10      155.42      130.36     12.78 o 
   2   7  10       79.90      100.36     12.20 o 
   3   7  10        4.56       -6.53      5.54 o 
   4   7  10       24.91       24.14      6.52 o 
   5   7  10       18.01       25.57      6.80 o 
   6   7  10        0.08       -5.02      5.19 o 
   7   7  10       20.93       12.20     10.74 o 
 -16   1  11       16.14       24.54      7.53 o 
 -15   1  11      113.45      124.45     12.78 o 
 -14   1  11        1.92       -4.97      6.24 o 
 -13   1  11        0.40        7.98      6.56 o 
 -12   1  11        4.90        9.41      6.42 o 
 -11   1  11      167.46      173.07     12.47 o 
 -10   1  11       57.76       44.48     13.18 o 
  -9   1  11      756.86      757.08     25.31 o 
  -8   1  11      384.80      436.34     23.02 o 
  -7   1  11       70.74       83.24     10.12 o 
  -6   1  11     1235.00     1308.10     31.39 o 
  -5   1  11      304.94      326.11     16.47 o 
  -4   1  11       99.93      105.92      9.73 o 
  -3   1  11        0.08        3.52      4.54 o 
  -2   1  11        9.23        6.34      5.22 o 
  -1   1  11      112.71      128.94     10.32 o 
   0   1  11      342.68      354.68     15.24 o 
   1   1  11       61.41       69.51      8.68 o 
   2   1  11     1263.78     1372.53     24.74 o 
   3   1  11       39.38       38.29      4.77 o 
   4   1  11        0.91        1.11      2.62 o 
   5   1  11      189.28      188.55      7.26 o 
   6   1  11      161.53      179.10      7.82 o 
   7   1  11       10.00        7.25      3.95 o 
   8   1  11      429.47      439.60     13.61 o 
   9   1  11      397.18      375.91     13.29 o 
  10   1  11      137.36      140.09      9.85 o 
  11   1  11      205.23      204.03     11.63 o 
  12   1  11        1.54       -1.31      6.93 o 
  13   1  11       61.27       57.70      8.27 o 
  14   1  11        3.61       -6.46      5.22 o 
  15   1  11        3.31       -4.78      5.67 o 
 -16   2  11       18.81        5.63     23.82 o 
 -15   2  11       68.67       56.98     18.73 o 
 -14   2  11      200.06      155.18     13.24 o 
 -13   2  11       40.09       35.46     11.56 o 
 -12   2  11       28.00       14.92      7.07 o 
 -11   2  11       46.19       63.15     12.72 o 
 -10   2  11        5.16        7.71      5.85 o 
  -9   2  11       14.81       20.47      6.58 o 
  -8   2  11      179.28      179.15     11.36 o 
  -7   2  11        2.89        0.98      4.77 o 
  -6   2  11      818.52      938.72     22.74 o 
  -5   2  11      209.00      254.78     14.95 o 
  -4   2  11       43.45       41.88      6.12 o 
  -3   2  11       36.89       22.47      4.93 o 
  -2   2  11       93.47       90.89      7.39 o 
  -1   2  11      108.33       82.83      9.43 o 
   0   2  11      142.53      168.39      9.17 o 
   1   2  11       49.79       51.25      6.17 o 
   2   2  11      960.83      885.73     15.58 o 
   3   2  11      147.35      164.30      7.19 o 
   4   2  11       44.60       43.12      6.97 o 
   5   2  11       39.79       37.94      4.27 o 
   6   2  11       15.54       14.76      3.48 o 
   7   2  11       21.19       21.65      5.05 o 
   8   2  11       60.29       60.91      6.91 o 
   9   2  11     1075.22     1050.49     21.45 o 
  10   2  11       76.27       83.95     12.20 o 
  11   2  11      398.51      429.38     21.03 o 
  12   2  11       90.92      103.74     11.16 o 
  13   2  11      136.74      126.97     16.75 o 
  14   2  11       17.34       16.64      9.62 o 
 -15   3  11        5.96        2.15      6.61 o 
 -14   3  11        0.09       -1.74      7.95 o 
 -13   3  11        0.17       -1.83      6.24 o 
 -12   3  11       17.54       24.31      7.20 o 
 -11   3  11      183.22      175.42     12.76 o 
 -10   3  11      275.81      304.59     15.03 o 
  -9   3  11      250.97      237.70     13.78 o 
  -8   3  11       42.33       50.40      8.65 o 
  -7   3  11      435.09      459.76     16.27 o 
  -6   3  11       15.52       22.67      6.11 o 
  -5   3  11       54.60       44.94      6.81 o 
  -4   3  11       47.32       37.68      5.91 o 
  -3   3  11       22.43       36.43      5.69 o 
  -2   3  11       62.19       58.22      6.40 o 
  -1   3  11      370.37      399.11     16.85 o 
   0   3  11       92.62       86.07     10.70 o 
   1   3  11     1490.17     1415.35     70.04 o 
   2   3  11       76.16       85.17      9.78 o 
   3   3  11       56.16       67.37      8.87 o 
   4   3  11       90.72      114.16     10.86 o 
   5   3  11        4.02       15.04      7.17 o 
   6   3  11      132.05      128.48     15.53 o 
   7   3  11        2.55        8.21      6.30 o 
   8   3  11      547.48      578.14     25.72 o 
   9   3  11      311.06      381.84     51.28 o 
  10   3  11      762.30      787.68     42.99 o 
  11   3  11       57.61       46.87     11.69 o 
  12   3  11       10.44       -4.20     20.47 o 
  13   3  11       36.36       40.05     12.18 o 
  14   3  11       16.36       33.59     12.82 o 
 -14   4  11       51.10       65.31     10.05 o 
 -13   4  11       21.72        4.41      6.69 o 
 -12   4  11       47.70       41.89     17.09 o 
 -11   4  11       42.48       32.55      8.00 o 
 -10   4  11        1.82        2.36      5.82 o 
  -9   4  11        0.01        0.27      5.85 o 
  -8   4  11      117.32      122.76     10.43 o 
  -7   4  11        5.66       -3.13      4.79 o 
  -6   4  11       94.64       90.08     15.94 o 
  -5   4  11      307.13      289.72     17.76 o 
  -4   4  11     1276.12     1243.39     44.11 o 
  -3   4  11      327.71      339.65     15.60 o 
  -2   4  11        4.54        2.11      5.18 o 
  -1   4  11       19.17       16.88      6.29 o 
   0   4  11        1.48       -0.84      4.69 o 
   1   4  11      287.21      283.26     13.45 o 
   2   4  11       74.59       74.18     10.50 o 
   3   4  11       41.44       32.09      6.53 o 
   4   4  11      191.52      180.64     11.25 o 
   5   4  11       86.11       80.13      7.48 o 
   6   4  11       24.73       29.31      5.78 o 
   7   4  11       30.55       30.40      7.20 o 
   8   4  11        0.02        0.03      7.43 o 
   9   4  11      175.41      166.11     17.53 o 
  10   4  11       37.10       35.82     13.03 o 
  11   4  11        1.61        7.80      9.60 o 
  12   4  11       11.59       12.43     10.36 o 
  13   4  11       12.47       18.36     11.74 o 
 -12   5  11       32.51       24.89      9.50 o 
 -11   5  11        4.54        2.23      8.81 o 
 -10   5  11       16.66       14.38      9.01 o 
  -9   5  11       13.85       -1.29      8.41 o 
  -8   5  11       21.75       26.01      9.89 o 
  -7   5  11       79.37       74.48     10.56 o 
  -6   5  11        2.56        0.80      5.65 o 
  -5   5  11      191.99      191.41     13.62 o 
  -4   5  11        0.37        4.80      5.83 o 
  -3   5  11      135.56      138.71     21.40 o 
  -2   5  11       41.57       30.88      7.48 o 
  -1   5  11      164.41      171.93     12.71 o 
   0   5  11      169.45      173.23     15.31 o 
   1   5  11        8.32       22.46      8.72 o 
   2   5  11       44.50       74.29      9.42 o 
   3   5  11        2.87       -0.34      5.03 o 
   4   5  11        0.43        5.24      5.44 o 
   5   5  11        1.29        3.26      4.82 o 
   6   5  11        4.94        4.10      5.16 o 
   7   5  11        1.39        0.36      6.13 o 
   8   5  11        3.19        0.34      7.93 o 
   9   5  11        0.05        2.47      8.20 o 
  10   5  11        1.43       -1.18      8.60 o 
  11   5  11        6.73        2.05     10.15 o 
 -10   6  11        4.55       -2.79      9.03 o 
  -9   6  11        0.95       11.35      7.96 o 
  -8   6  11        2.20        0.92      6.68 o 
  -7   6  11        0.11       -8.68      5.79 o 
  -6   6  11       57.15       80.64     10.99 o 
  -5   6  11        0.00        0.43      6.23 o 
  -4   6  11        2.24       -0.31      5.85 o 
  -3   6  11        6.90        3.65      7.05 o 
  -2   6  11       14.04       20.31      7.25 o 
  -1   6  11       49.38       44.58      9.07 o 
   0   6  11      276.08      241.39     15.04 o 
   1   6  11        8.08        3.00      9.91 o 
   2   6  11        9.76        3.97      6.20 o 
   3   6  11       46.85       58.38      8.98 o 
   4   6  11       25.37       11.44      7.83 o 
   5   6  11        4.38       -1.29      5.77 o 
   6   6  11       30.67       36.82      7.06 o 
   7   6  11        4.06        7.99      7.04 o 
   8   6  11       49.30       40.10     12.56 o 
   9   6  11       31.86       21.41     10.96 o 
  -7   7  11        0.19        5.82      7.44 o 
  -6   7  11        2.75        3.83      6.78 o 
  -5   7  11        1.04       -0.90      6.54 o 
  -4   7  11       19.17       14.22      7.62 o 
  -3   7  11        0.99       -7.40      7.15 o 
  -2   7  11        0.18        7.44      8.48 o 
  -1   7  11        6.36       12.47     10.21 o 
   0   7  11        1.22        9.83      7.37 o 
   1   7  11      180.89      178.28     14.47 o 
   2   7  11      192.54      171.40     13.99 o 
   3   7  11        2.85       -2.32      6.05 o 
   4   7  11        0.04       -7.13      4.76 o 
   5   7  11       14.00        3.93      5.47 o 
   6   7  11        2.19        9.39      6.97 o 
 -16   0  12      250.51      205.97     29.16 o 
 -15   0  12      129.51      112.54     23.14 o 
 -14   0  12        4.48       20.47     14.83 o 
 -13   0  12       67.73       56.89     17.68 o 
 -12   0  12        4.51        9.06     12.41 o 
 -10   0  12      107.38       96.84     18.24 o 
  -9   0  12        6.23        8.25     10.73 o 
  -8   0  12      266.87      307.10     24.13 o 
  -7   0  12     2164.31     2358.65     66.01 o 
  -6   0  12       46.22       58.75     12.78 o 
  -5   0  12       86.85      100.88     14.58 o 
  -4   0  12        0.01       -1.18      7.44 o 
  -3   0  12      183.48      135.19     15.70 o 
  -2   0  12      944.92      885.01     35.18 o 
  -1   0  12       13.27       16.25      8.75 o 
   0   0  12     1054.24     1112.76     41.75 o 
   1   0  12     2301.32     2233.08     62.29 o 
   2   0  12      712.48      878.49     36.73 o 
   3   0  12      250.84      317.84     35.18 o 
   4   0  12      164.97      121.25     11.06 o 
   5   0  12      677.98      675.65     22.63 o 
   6   0  12        2.45        3.64      4.16 o 
   7   0  12        0.00        6.47      5.92 o 
   8   0  12      121.96      125.18     25.00 o 
   9   0  12       67.25       53.09     17.96 o 
  10   0  12      278.14      289.28     18.79 o 
  11   0  12     3227.01     3282.67     62.18 o 
  12   0  12      193.59      222.76     18.18 o 
  13   0  12      162.23      180.29     17.14 o 
  14   0  12       81.84       95.00     19.11 o 
 -16   1  12       88.80       93.43     18.36 o 
 -15   1  12       11.63       14.25      7.81 o 
 -14   1  12       48.51       43.21      9.08 o 
 -13   1  12      108.39      110.06     11.63 o 
 -12   1  12       22.11       21.14      6.99 o 
 -11   1  12        0.79       12.20      7.10 o 
 -10   1  12      126.03      123.14     13.58 o 
  -9   1  12      211.26      225.60     15.98 o 
  -8   1  12      555.86      616.76     23.43 o 
  -7   1  12      420.38      392.75     18.33 o 
  -6   1  12      148.26      155.74     23.61 o 
  -5   1  12      143.10      146.65     11.85 o 
  -4   1  12      149.57      146.11     11.70 o 
  -3   1  12       99.86       99.63      9.85 o 
  -2   1  12      429.89      460.25     18.14 o 
  -1   1  12       80.06       67.64      9.10 o 
   0   1  12     1079.24     1064.59     22.65 o 
   1   1  12     3072.44     3248.14     61.19 o 
   2   1  12      338.09      388.71     14.07 o 
   3   1  12      189.80      185.06     12.79 o 
   4   1  12      425.72      408.33     11.76 o 
   5   1  12      165.70      159.48     12.11 o 
   6   1  12      149.67      151.55      7.47 o 
   7   1  12        5.98        2.13      3.90 o 
   8   1  12       61.67       55.43      7.00 o 
   9   1  12     2595.43     2599.60     36.62 o 
  10   1  12     3320.69     3332.46     59.13 o 
  11   1  12      252.93      254.33     12.94 o 
  12   1  12       29.97       43.61      7.71 o 
  13   1  12        3.35       -0.45      5.70 o 
  14   1  12       23.25       30.77     13.27 o 
 -15   2  12        0.04       -3.79      6.85 o 
 -14   2  12       10.38        9.08      7.35 o 
 -13   2  12       28.43       28.52      8.20 o 
 -12   2  12      113.96      106.52     11.13 o 
 -11   2  12      110.14      122.64     11.61 o 
 -10   2  12       21.62       22.77      6.85 o 
  -9   2  12       97.99       85.92     12.11 o 
  -8   2  12       74.03       83.52      9.21 o 
  -7   2  12       46.20       62.81      8.84 o 
  -6   2  12      170.47      183.87     11.41 o 
  -5   2  12      619.42      625.12     18.15 o 
  -4   2  12     1006.74     1043.55     23.09 o 
  -3   2  12        0.09       -3.27      3.59 o 
  -2   2  12       84.33       97.47      9.68 o 
  -1   2  12       12.58       12.80      4.52 o 
   0   2  12      317.84      333.54     12.25 o 
   1   2  12      341.50      353.83     12.75 o 
   2   2  12       51.08       57.08      5.19 o 
   3   2  12       74.67      101.98      6.81 o 
   4   2  12        1.29       -0.56      3.01 o 
   5   2  12      189.23      206.14      7.87 o 
   6   2  12        2.38        0.18      3.03 o 
   7   2  12        0.05        1.98      4.01 o 
   8   2  12       36.84       37.17      7.26 o 
   9   2  12      670.32      667.89     34.77 o 
  10   2  12      147.95      184.97     13.01 o 
  11   2  12       28.28       39.44      8.53 o 
  12   2  12       87.30       92.66     11.20 o 
  13   2  12       12.50       20.44     10.66 o 
  14   2  12        0.80        5.10      9.63 o 
 -14   3  12        0.90        6.48      6.72 o 
 -13   3  12        3.94        0.02      6.40 o 
 -12   3  12       47.17       42.28     14.22 o 
 -11   3  12      104.84       87.09     10.47 o 
 -10   3  12      334.42      365.60     17.44 o 
  -9   3  12       59.26       32.36      7.50 o 
  -8   3  12      347.61      367.13     15.62 o 
  -7   3  12       25.29       19.55     11.42 o 
  -6   3  12       37.78       43.43      7.19 o 
  -5   3  12      172.34      159.32     10.70 o 
  -4   3  12       62.47       63.57      7.50 o 
  -3   3  12       78.41       65.72      7.38 o 
  -2   3  12     1100.37     1084.61     25.85 o 
  -1   3  12      456.14      476.85     19.54 o 
   0   3  12       41.02       39.13      8.10 o 
   1   3  12       50.18       39.70      8.22 o 
   2   3  12      319.11      344.30     23.36 o 
   3   3  12      140.84      156.00     12.65 o 
   4   3  12        3.86       -2.26      6.24 o 
   5   3  12       73.31       58.82      8.76 o 
   6   3  12       23.07       21.68      6.05 o 
   7   3  12        0.99       -7.36      6.60 o 
   8   3  12       51.86       39.19     10.37 o 
   9   3  12       72.36       75.03     13.51 o 
  10   3  12       95.32      114.74     16.15 o 
  11   3  12        3.84       -0.14      8.81 o 
  12   3  12       13.75       13.57     10.83 o 
  13   3  12        6.79       19.20     22.43 o 
 -13   4  12       92.05       93.90     14.60 o 
 -12   4  12        0.83        6.10      8.97 o 
 -11   4  12        4.35       15.49      7.26 o 
 -10   4  12        0.01       -0.04      6.03 o 
  -9   4  12       14.06        9.50      6.70 o 
  -8   4  12        0.05       10.70      8.32 o 
  -7   4  12        1.11       -3.34      7.10 o 
  -6   4  12      145.35      127.41     14.36 o 
  -5   4  12      277.34      341.84     39.33 o 
  -4   4  12      187.39      205.96     16.61 o 
  -3   4  12        1.38       12.59      7.64 o 
  -2   4  12      314.32      301.68     25.44 o 
  -1   4  12       29.20       31.69      9.11 o 
   0   4  12       82.34       65.29      8.76 o 
   1   4  12      215.40      218.57     12.92 o 
   2   4  12      141.45      150.83     11.24 o 
   3   4  12        1.63       11.08      5.52 o 
   4   4  12       17.28       26.79      6.87 o 
   5   4  12       28.43       23.11      7.31 o 
   6   4  12       21.72       20.06      9.36 o 
   7   4  12       49.83       52.04     11.47 o 
   8   4  12       46.16       45.60     11.51 o 
   9   4  12      275.59      260.82     20.88 o 
  10   4  12        0.99       -1.21      8.31 o 
  11   4  12       20.38       18.17     11.30 o 
  12   4  12       53.45       71.23     19.33 o 
 -12   5  12       12.48       -0.95      8.92 o 
 -11   5  12        9.07       -0.22      8.73 o 
 -10   5  12       65.29       49.46     11.70 o 
  -9   5  12      107.30       88.94     13.83 o 
  -8   5  12        0.02       -6.69      7.02 o 
  -7   5  12        1.90       16.06      9.09 o 
  -6   5  12      237.89      238.63     18.84 o 
  -5   5  12       48.08       27.20      7.98 o 
  -4   5  12       19.77       18.44      6.88 o 
  -3   5  12       68.98       65.12     10.83 o 
  -2   5  12       63.82       55.53     10.77 o 
  -1   5  12      814.65      794.41     24.29 o 
   0   5  12      596.96      601.04     20.81 o 
   1   5  12       17.25       31.39      7.64 o 
   2   5  12       15.13        5.26      5.78 o 
   3   5  12        9.49        6.51      5.89 o 
   4   5  12       20.50        9.94      7.92 o 
   5   5  12        3.52        9.66      5.16 o 
   6   5  12        7.96        6.32      5.33 o 
   7   5  12       50.79       50.07     11.78 o 
   8   5  12      119.32       84.05     14.29 o 
   9   5  12      214.51      195.15     24.88 o 
  10   5  12       47.88       42.85     26.09 o 
  -9   6  12        4.13        7.48      8.81 o 
  -8   6  12        0.94       -8.40      6.00 o 
  -7   6  12       97.65       92.16     12.10 o 
  -6   6  12      159.12      134.86     13.72 o 
  -5   6  12      302.43      336.76     18.07 o 
  -4   6  12      169.15      151.17     13.78 o 
  -3   6  12      208.76      233.46     16.04 o 
  -2   6  12       29.82       36.93      9.12 o 
  -1   6  12      114.40      114.96     12.30 o 
   0   6  12       90.13      107.70     13.47 o 
   1   6  12        0.01        0.10      6.45 o 
   2   6  12       63.31       66.45      9.68 o 
   3   6  12      284.45      249.13     15.18 o 
   4   6  12        7.87        7.29      5.97 o 
   5   6  12        4.87        6.34      5.18 o 
   6   6  12       19.59        7.51      5.24 o 
   7   6  12       42.90       38.61      9.03 o 
   8   6  12       70.70      104.92     39.55 o 
  -5   7  12        5.33       10.07      7.33 o 
  -4   7  12        3.66       10.63      7.25 o 
  -3   7  12        1.22       -9.24      6.16 o 
  -2   7  12        1.52        2.45      7.19 o 
  -1   7  12        0.10       -1.56      6.30 o 
   0   7  12       88.04       98.47     12.25 o 
   1   7  12       76.29       61.88     10.39 o 
   2   7  12      114.91      108.01     15.79 o 
   3   7  12       17.02       15.01      8.69 o 
   4   7  12        1.94       -4.63      5.45 o 
 -15   1  13        6.81       17.68      8.00 o 
 -14   1  13        8.38        3.42      7.41 o 
 -13   1  13       38.70       49.63     10.16 o 
 -12   1  13       13.62       25.75      7.39 o 
 -11   1  13       16.35       20.38      7.05 o 
 -10   1  13        1.43        6.47      7.72 o 
  -9   1  13        1.10       -1.49      6.66 o 
  -8   1  13       95.81       84.99     11.66 o 
  -7   1  13       10.24       13.35      7.05 o 
  -6   1  13        3.02        4.44     13.62 o 
  -5   1  13      103.69       98.14     13.77 o 
  -4   1  13       11.85        3.51      5.83 o 
  -3   1  13       93.81      101.15     11.69 o 
  -2   1  13      152.18      164.89     26.03 o 
  -1   1  13        9.31        2.54      6.95 o 
   0   1  13       77.00       77.12     10.35 o 
   1   1  13      565.07      642.85     18.25 o 
   2   1  13       17.83       17.65      7.25 o 
   3   1  13       12.57       11.46      3.79 o 
   4   1  13       28.79       31.16      4.41 o 
   5   1  13        7.96        6.85      3.48 o 
   6   1  13       43.53       34.91      4.64 o 
   7   1  13        2.33        0.31      4.26 o 
   8   1  13       37.09       21.70      6.87 o 
   9   1  13     1304.48     1366.89     32.85 o 
  10   1  13     1038.92     1075.13     29.60 o 
  11   1  13       95.60       94.18     11.27 o 
  12   1  13       48.28       45.69      8.00 o 
  13   1  13        0.73       10.47      6.65 o 
  14   1  13       11.62       -6.54     14.33 o 
 -15   2  13        5.04       20.29     12.22 o 
 -14   2  13       42.36       35.25     11.82 o 
 -13   2  13       26.80       14.99      7.60 o 
 -12   2  13       17.81       20.18      7.17 o 
 -11   2  13        0.01        7.40      6.07 o 
 -10   2  13        0.23       10.16      6.63 o 
  -9   2  13       55.19       83.79      9.95 o 
  -8   2  13      239.44      219.25     12.96 o 
  -7   2  13       24.74       14.33      6.43 o 
  -6   2  13       57.59       45.89      7.65 o 
  -5   2  13      274.71      268.83     12.86 o 
  -4   2  13        0.97       -3.92      9.36 o 
  -3   2  13      419.29      374.69     14.12 o 
  -2   2  13      118.60      137.05      9.57 o 
  -1   2  13       55.42       58.93      7.18 o 
   0   2  13      638.50      703.16     18.33 o 
   1   2  13        0.69        7.35      4.38 o 
   2   2  13       13.44        7.19      4.61 o 
   3   2  13      299.16      296.16     12.57 o 
   4   2  13       11.31        3.97      4.45 o 
   5   2  13        1.60       -0.41      3.57 o 
   6   2  13        3.29       -2.06      4.12 o 
   7   2  13       46.76       51.64     19.60 o 
   8   2  13      122.16      117.64     14.66 o 
   9   2  13       18.29       18.67      9.60 o 
  10   2  13        0.43       -2.45      7.97 o 
  11   2  13       42.49       48.02     11.74 o 
  12   2  13       27.30       22.07     11.31 o 
  13   2  13       47.12       88.05     15.96 o 
 -14   3  13       10.21       -1.27      6.92 o 
 -13   3  13       44.45       61.81     10.52 o 
 -12   3  13        5.57       -0.96      8.05 o 
 -11   3  13        6.08       -1.08      6.31 o 
 -10   3  13       10.21        5.24      6.13 o 
  -9   3  13       21.18       27.54      7.44 o 
  -8   3  13        1.00        2.09      5.85 o 
  -7   3  13       47.67       47.57      7.66 o 
  -6   3  13      135.88      114.54     13.11 o 
  -5   3  13       97.00       90.33     10.28 o 
  -4   3  13      126.83      110.78      9.59 o 
  -3   3  13        1.45        4.16      5.05 o 
  -2   3  13     2483.97     2735.32    137.98 o 
  -1   3  13      280.46      279.38     21.75 o 
   0   3  13        9.94       12.42     17.81 o 
   1   3  13       46.49       52.80     12.04 o 
   2   3  13      141.15      153.96     13.43 o 
   3   3  13        0.20       -2.72      5.21 o 
   4   3  13        0.03        5.19      5.46 o 
   5   3  13       51.04       71.76     11.75 o 
   6   3  13       35.80       17.69      6.32 o 
   7   3  13      395.31      357.85     29.90 o 
   8   3  13      600.97      657.68     45.57 o 
   9   3  13      521.23      520.62     26.40 o 
  10   3  13      216.08      190.47     18.87 o 
  11   3  13        2.52        7.59      9.61 o 
  12   3  13        2.40       -6.09      8.84 o 
 -13   4  13        5.64        1.24     11.17 o 
 -12   4  13        2.66       -4.86      8.14 o 
 -11   4  13       42.55       33.98      8.44 o 
 -10   4  13       48.77       36.22     24.41 o 
  -9   4  13        3.97       -5.15      8.47 o 
  -8   4  13       11.82        0.58      8.00 o 
  -7   4  13       99.26      114.12     22.15 o 
  -6   4  13       14.24        3.98      7.57 o 
  -5   4  13      138.60      153.21     16.18 o 
  -4   4  13      527.46      554.67     25.58 o 
  -3   4  13       69.89       43.78     13.65 o 
  -2   4  13      505.73      449.67     30.09 o 
  -1   4  13       13.88       30.07      9.52 o 
   0   4  13      405.12      369.67     26.46 o 
   1   4  13      171.92      179.54     27.95 o 
   2   4  13        2.89        0.30      6.66 o 
   3   4  13       13.88        8.99      9.03 o 
   4   4  13       33.28       39.69     15.51 o 
   5   4  13       22.44       24.47     10.27 o 
   6   4  13      103.40       90.22     12.16 o 
   7   4  13       24.20       16.18      9.32 o 
   8   4  13       68.65       57.90     12.70 o 
   9   4  13       11.39        6.64      9.27 o 
  10   4  13        5.62        7.45     10.52 o 
  11   4  13        0.14        3.16      9.74 o 
 -11   5  13       13.67       25.70     10.75 o 
 -10   5  13       40.47       32.81     10.98 o 
  -9   5  13       11.70        0.40      7.50 o 
  -8   5  13        3.26       -8.41      7.07 o 
  -7   5  13        2.39      -10.76      9.62 o 
  -6   5  13      127.79      109.57     14.80 o 
  -5   5  13       30.50       32.25     10.68 o 
  -4   5  13        2.02       -7.49     16.10 o 
  -3   5  13       18.14       22.53     10.12 o 
  -2   5  13        0.68       10.36      7.81 o 
  -1   5  13      305.22      328.78     16.94 o 
   0   5  13      457.56      388.73     17.62 o 
   1   5  13        2.73        4.16      5.48 o 
   2   5  13        2.43        9.33      6.10 o 
   3   5  13       35.27       29.13      8.88 o 
   4   5  13        3.25        2.32      5.75 o 
   5   5  13       52.09       54.56      7.73 o 
   6   5  13       55.06       59.92      9.51 o 
   7   5  13        1.86       -5.40      8.11 o 
   8   5  13       82.86       78.34     14.70 o 
   9   5  13       28.96       14.33     10.33 o 
  -8   6  13       59.28       72.09     14.12 o 
  -7   6  13        0.14       -7.32      9.55 o 
  -6   6  13       61.83       59.81     10.69 o 
  -5   6  13        7.73        2.80      7.13 o 
  -4   6  13        1.17       -5.84      6.08 o 
  -3   6  13        1.50        4.15      6.46 o 
  -2   6  13       53.90       68.57     10.58 o 
  -1   6  13      166.52      146.56     13.44 o 
   0   6  13       11.26        4.05      8.75 o 
   1   6  13        9.69        6.82     10.59 o 
   2   6  13       21.03       19.42      7.29 o 
   3   6  13       11.16       11.70     10.86 o 
   4   6  13        3.03        2.66      6.20 o 
   5   6  13       10.41        5.27      5.47 o 
   6   6  13        0.18       -7.02      6.35 o 
   7   6  13       31.22       49.51     16.38 o 
  -3   7  13       16.08       23.12      9.07 o 
  -2   7  13       18.13       17.23      8.29 o 
  -1   7  13       35.80        7.07      7.86 o 
   0   7  13        1.09        5.64      7.03 o 
   1   7  13       21.54        2.41      8.13 o 
   2   7  13       24.01       17.87     14.02 o 
 -14   0  14        4.84        7.26     15.20 o 
 -13   0  14      186.58      138.04     23.95 o 
 -12   0  14       33.32       35.11     14.58 o 
 -11   0  14        7.64       -2.48     10.48 o 
 -10   0  14       70.38       99.45     18.80 o 
  -9   0  14       73.23       76.43     16.69 o 
  -8   0  14      214.94      221.30     23.33 o 
  -7   0  14        7.20       -6.95      9.06 o 
  -6   0  14       60.72       52.55     14.02 o 
  -5   0  14      620.37      604.58     32.14 o 
  -4   0  14        2.06        9.55      9.18 o 
  -3   0  14       34.15       21.34     10.30 o 
  -2   0  14      146.86      123.52     16.63 o 
  -1   0  14        8.56        3.47      9.12 o 
   0   0  14      366.31      421.63     28.17 o 
   1   0  14      133.03      122.28     17.81 o 
   2   0  14        0.08        0.99      9.49 o 
   3   0  14       32.91       37.00      8.00 o 
   4   0  14       23.55       26.98      7.27 o 
   5   0  14        1.29        2.15      5.65 o 
   6   0  14       50.09       54.18      9.45 o 
   7   0  14       44.91       47.44      9.68 o 
   8   0  14      348.26      351.60     25.84 o 
   9   0  14        7.55       -3.90      7.23 o 
  10   0  14      242.09      255.49     18.91 o 
  11   0  14       19.24       12.01     23.58 o 
  12   0  14       20.56       13.75      9.65 o 
  13   0  14        0.01        1.04     13.37 o 
 -14   1  14        3.61        2.76      7.55 o 
 -13   1  14        0.59        2.19      6.74 o 
 -12   1  14        5.30        0.56      6.23 o 
 -11   1  14      117.92      148.01     27.57 o 
 -10   1  14       19.86       19.97      8.66 o 
  -9   1  14        0.11       -2.63     10.30 o 
  -8   1  14        5.53       -8.46      6.62 o 
  -7   1  14      221.07      208.64     15.26 o 
  -6   1  14        0.00       -2.86      5.98 o 
  -5   1  14        4.73        0.68      6.51 o 
  -4   1  14      132.84      116.48     12.16 o 
  -3   1  14      296.91      273.15     15.67 o 
  -2   1  14       48.02       46.80     12.04 o 
  -1   1  14      206.23      197.18     14.21 o 
   0   1  14        0.06       -4.09      3.76 o 
   1   1  14        1.95        4.97      4.80 o 
   2   1  14        0.28       -0.40      4.18 o 
   3   1  14       11.69       15.47      4.20 o 
   4   1  14        3.33        4.46      3.28 o 
   5   1  14        2.23       -1.42      3.15 o 
   6   1  14        0.01       -1.39      4.56 o 
   7   1  14       56.99       43.45      6.79 o 
   8   1  14        8.90        0.04      4.69 o 
   9   1  14       80.97       76.28      8.76 o 
  10   1  14      169.70      141.71     10.96 o 
  11   1  14        7.42        2.63      6.04 o 
  12   1  14        2.16       -1.34      6.83 o 
  13   1  14       31.16       21.07     13.78 o 
 -14   2  14       46.95       42.58      9.92 o 
 -13   2  14       13.56       16.78      8.23 o 
 -12   2  14       29.00       33.71      8.50 o 
 -11   2  14       15.44       29.43      8.15 o 
 -10   2  14       27.75       26.87      7.51 o 
  -9   2  14       68.13       67.03      9.71 o 
  -8   2  14       10.80        2.31      5.59 o 
  -7   2  14       25.86       28.73      7.18 o 
  -6   2  14      116.35      113.01     10.79 o 
  -5   2  14        0.87       -2.92      4.97 o 
  -4   2  14       34.29       17.02      6.39 o 
  -3   2  14       13.43        6.07      6.19 o 
  -2   2  14      263.63      262.42     20.57 o 
  -1   2  14       93.90       80.72      8.06 o 
   0   2  14      119.43      124.41     12.41 o 
   1   2  14       45.37       53.41      7.11 o 
   2   2  14        8.37        6.63      5.79 o 
   3   2  14       21.55       19.89      5.66 o 
   4   2  14        0.15        4.27      5.11 o 
   5   2  14        6.53        9.54      4.93 o 
   6   2  14       65.72       39.12     10.83 o 
   7   2  14      100.64      102.05     16.07 o 
   8   2  14       52.23       41.77     10.90 o 
   9   2  14      171.78      168.42     17.49 o 
  10   2  14      126.31      155.45     21.47 o 
  11   2  14        6.65        5.75      9.76 o 
  12   2  14        0.63       -5.88      8.93 o 
 -13   3  14        0.09       -8.83      5.89 o 
 -12   3  14        5.38        0.87      6.81 o 
 -11   3  14       25.48       19.49      7.71 o 
 -10   3  14      154.70      168.15     13.44 o 
  -9   3  14       46.54       66.02     15.56 o 
  -8   3  14       10.46        9.10      6.06 o 
  -7   3  14        1.37        4.57      5.64 o 
  -6   3  14      115.64      129.81     11.06 o 
  -5   3  14      130.27      124.23     15.96 o 
  -4   3  14       64.31       59.56     11.58 o 
  -3   3  14       13.22        7.84      8.76 o 
  -2   3  14      107.39      120.73     15.06 o 
  -1   3  14       79.92      127.43     14.08 o 
   0   3  14       39.07       59.27     13.62 o 
   1   3  14        5.62       13.52      6.92 o 
   2   3  14       18.93        8.16      5.98 o 
   3   3  14      158.34      135.75     12.92 o 
   4   3  14       10.23        5.00      5.81 o 
   5   3  14       81.32       73.83      8.96 o 
   6   3  14        3.50       -5.93     16.19 o 
   7   3  14      365.41      428.03     26.06 o 
   8   3  14      332.00      340.13     25.72 o 
   9   3  14        3.50        2.72      8.95 o 
  10   3  14       70.45       71.18     13.67 o 
  11   3  14       17.33        4.62      9.59 o 
 -12   4  14        7.13       10.68      9.25 o 
 -11   4  14        0.59       -8.40      7.33 o 
 -10   4  14        0.95        3.48      8.83 o 
  -9   4  14       63.29       48.22     11.73 o 
  -8   4  14       10.80        2.03      7.64 o 
  -7   4  14        2.29       12.87      8.74 o 
  -6   4  14      348.18      362.88     22.08 o 
  -5   4  14      168.30      154.43     16.81 o 
  -4   4  14      106.19       85.41     13.54 o 
  -3   4  14        1.90       -4.85      8.17 o 
  -2   4  14      384.46      429.30     71.16 o 
  -1   4  14      204.68      233.30     18.60 o 
   0   4  14        3.46        5.20      7.62 o 
   1   4  14      227.52      262.60     18.39 o 
   2   4  14       11.89       -1.82      6.56 o 
   3   4  14        0.01       -0.78      6.14 o 
   4   4  14       93.12       87.59     11.67 o 
   5   4  14        1.53       -2.27      5.79 o 
   6   4  14       17.99       15.81      6.72 o 
   7   4  14      362.78      359.48     22.86 o 
   8   4  14       18.18       17.43     10.10 o 
   9   4  14       56.70       53.81     13.39 o 
  10   4  14       55.13       42.26     12.84 o 
 -10   5  14       17.31        6.59      9.73 o 
  -9   5  14        0.05       -3.24      9.46 o 
  -8   5  14       25.45       27.99     18.98 o 
  -7   5  14       21.42       17.44     14.83 o 
  -6   5  14        9.94        4.99      9.12 o 
  -5   5  14        0.09       -5.92      8.65 o 
  -4   5  14        3.75        6.22      8.55 o 
  -3   5  14      216.16      276.34     29.93 o 
  -2   5  14       58.49       53.06     13.08 o 
  -1   5  14      222.99      205.09     21.75 o 
   0   5  14      353.08      376.56     22.65 o 
   1   5  14       48.69       49.33     11.60 o 
   2   5  14       15.61        4.57      8.20 o 
   3   5  14       52.99       50.63     10.97 o 
   4   5  14        1.43        8.48      7.51 o 
   5   5  14       74.64       71.56     10.27 o 
   6   5  14      392.05      397.93     37.16 o 
   7   5  14       97.96       88.03     22.64 o 
   8   5  14      174.30      196.07     21.68 o 
  -7   6  14        0.00       -5.05      9.28 o 
  -6   6  14        2.54        4.80      9.02 o 
  -5   6  14       40.68       40.11     12.64 o 
  -4   6  14      229.59      252.38     33.59 o 
  -3   6  14       46.56       41.77      9.96 o 
  -2   6  14        4.98       -0.01      6.78 o 
  -1   6  14       10.51       14.74      8.03 o 
   0   6  14       20.55       15.07      7.47 o 
   1   6  14        3.14       -8.01      5.34 o 
   2   6  14       10.33        7.06      7.59 o 
   3   6  14        1.61       -3.11      5.74 o 
   4   6  14      100.90       89.08     10.76 o 
   5   6  14       19.27       28.15      6.46 o 
 -13   1  15       89.86       83.46     18.00 o 
 -12   1  15       57.91       59.28     10.06 o 
 -11   1  15        0.92        0.76      5.89 o 
 -10   1  15        0.00       -1.58      5.69 o 
  -9   1  15        3.80        7.71      8.04 o 
  -8   1  15       12.31       12.89      7.90 o 
  -7   1  15       41.44       43.25     11.54 o 
  -6   1  15      169.20      147.23     14.23 o 
  -5   1  15       69.98      108.99     12.72 o 
  -4   1  15     1230.59     1269.38     34.29 o 
  -3   1  15        0.04        4.87     17.84 o 
  -2   1  15        0.13       -6.58      6.06 o 
  -1   1  15       61.25       73.89      9.11 o 
   0   1  15      186.95      170.71     11.35 o 
   1   1  15       52.87       37.11      8.50 o 
   2   1  15        3.75        2.41      4.57 o 
   3   1  15       68.76       78.47      7.09 o 
   4   1  15        5.60        2.35      3.49 o 
   5   1  15        0.03       -2.49      3.52 o 
   6   1  15       29.07       30.49      7.51 o 
   7   1  15        6.83       -6.09      4.06 o 
   8   1  15        3.44       -4.70      4.65 o 
   9   1  15       13.60        7.65      5.30 o 
  10   1  15       21.13       22.19      7.94 o 
  11   1  15        8.58       -2.20      7.07 o 
  12   1  15        3.39       13.76     10.44 o 
 -13   2  15      246.67      222.89     16.42 o 
 -12   2  15       11.80       25.13      7.77 o 
 -11   2  15        5.12        7.19      6.97 o 
 -10   2  15      160.37      162.48     13.39 o 
  -9   2  15      177.52      141.96     13.76 o 
  -8   2  15        6.16        3.26      5.90 o 
  -7   2  15       51.88       46.99      8.68 o 
  -6   2  15      202.22      201.81     13.33 o 
  -5   2  15     1125.83     1199.81     28.08 o 
  -4   2  15     1203.80     1234.50     28.43 o 
  -3   2  15        0.68       10.74      7.37 o 
  -2   2  15       17.85        3.70      7.79 o 
  -1   2  15      178.79      140.11     16.78 o 
   0   2  15        3.15       -2.28      4.37 o 
   1   2  15       10.80        4.73      7.64 o 
   2   2  15       47.02       49.14      7.46 o 
   3   2  15       54.97       39.10     14.52 o 
   4   2  15       67.57       53.73      7.96 o 
   5   2  15       72.47       62.04      8.60 o 
   6   2  15       42.08       34.04     10.50 o 
   7   2  15      164.48      146.00     16.38 o 
   8   2  15       31.34       32.51     12.00 o 
   9   2  15      186.33      204.48     25.68 o 
  10   2  15        6.41        3.77     16.22 o 
  11   2  15       47.32       46.06     12.52 o 
 -12   3  15      104.45       96.05     12.43 o 
 -11   3  15        8.17       -3.88      6.74 o 
 -10   3  15       22.87       12.15      7.65 o 
  -9   3  15        1.12       -3.81      5.98 o 
  -8   3  15      197.03      225.55     14.55 o 
  -7   3  15       19.77       14.45     10.40 o 
  -6   3  15        0.89        0.99     10.83 o 
  -5   3  15        0.30      -11.16      7.44 o 
  -4   3  15        0.05       -4.16      8.31 o 
  -3   3  15      901.81      931.53     63.28 o 
  -2   3  15      906.81      965.51     42.40 o 
  -1   3  15      154.34      146.29     17.74 o 
   0   3  15       44.64       37.29     16.50 o 
   1   3  15       10.07       -1.72      6.36 o 
   2   3  15        0.10       -2.24     10.61 o 
   3   3  15       11.51        1.32      7.13 o 
   4   3  15        1.24        6.39      6.48 o 
   5   3  15       35.37       33.02      7.76 o 
   6   3  15       10.77       -9.05     13.68 o 
   7   3  15      581.34      595.17     28.90 o 
   8   3  15      245.19      239.39     20.79 o 
   9   3  15      152.42      135.45     17.32 o 
  10   3  15       32.23       39.97     13.43 o 
 -11   4  15       25.34       13.47     21.59 o 
 -10   4  15       36.13       34.50     11.92 o 
  -9   4  15        1.98        3.97      8.22 o 
  -8   4  15        0.96       -9.63      7.51 o 
  -7   4  15        3.23        6.30      8.53 o 
  -6   4  15       14.15       20.25      9.80 o 
  -5   4  15       37.13       42.48     25.44 o 
  -4   4  15      260.38      268.31     27.42 o 
  -3   4  15       31.40       39.24     27.17 o 
  -2   4  15       28.69       34.60     19.79 o 
  -1   4  15        2.77       -7.20      7.58 o 
   0   4  15       59.96       61.33     27.05 o 
   1   4  15        0.47       -2.35      7.69 o 
   2   4  15       26.92       27.64     10.08 o 
   3   4  15       49.38       38.17      9.97 o 
   4   4  15       91.19       76.46     12.14 o 
   5   4  15       39.11       41.35      8.57 o 
   6   4  15        6.96       -2.17     13.96 o 
   7   4  15       62.65       71.32     14.43 o 
   8   4  15       66.34       55.83     15.08 o 
   9   4  15       42.99       16.56     10.18 o 
  -9   5  15        5.86       -9.99     10.73 o 
  -8   5  15       44.53       38.96     15.48 o 
  -7   5  15        0.40       17.18      9.68 o 
  -6   5  15       66.34       83.53     14.16 o 
  -5   5  15       19.03        9.49     12.53 o 
  -4   5  15       12.65       16.39     12.38 o 
  -3   5  15       11.30       11.03     10.47 o 
  -2   5  15       78.05      106.39     17.37 o 
  -1   5  15       89.60       83.02     13.90 o 
   0   5  15       53.91       47.34     11.85 o 
   1   5  15        0.38        3.19      8.01 o 
   2   5  15        4.76       -7.59      7.79 o 
   3   5  15       88.40       95.83     14.20 o 
   4   5  15       19.18       16.79      9.56 o 
   5   5  15       27.87       25.38      8.36 o 
   6   5  15      192.00      194.53     20.80 o 
   7   5  15       59.73       50.20     14.92 o 
  -5   6  15        2.58      -13.12      8.75 o 
  -4   6  15       12.34        5.03     11.54 o 
  -3   6  15       25.82       31.94     39.02 o 
  -2   6  15       21.35       19.33     12.14 o 
  -1   6  15        9.75       13.09     13.52 o 
   0   6  15        0.00       15.73     10.01 o 
   1   6  15        3.02       -4.90      8.14 o 
   2   6  15       25.02       22.52     10.75 o 
   3   6  15        2.48       -5.77     10.92 o 
 -13   0  16       35.35       24.32     14.39 o 
 -12   0  16       15.19       13.96     13.34 o 
 -11   0  16       14.11       -7.44     10.36 o 
 -10   0  16       79.87       85.99     18.80 o 
  -9   0  16        2.59        2.67     10.55 o 
  -8   0  16      280.76      224.83     24.94 o 
  -7   0  16        0.05        1.92     11.11 o 
  -6   0  16      783.08      762.04     39.40 o 
  -5   0  16     3160.87     3036.38     81.89 o 
  -4   0  16      909.81     1025.96     45.35 o 
  -3   0  16       16.97       18.55     11.60 o 
  -2   0  16      176.54      196.11     22.09 o 
  -1   0  16      303.87      330.74     27.55 o 
   0   0  16        9.47        7.01     12.41 o 
   1   0  16       83.83       82.82     16.50 o 
   2   0  16       11.41       -2.85      8.87 o 
   3   0  16       93.35       56.94     12.81 o 
   4   0  16      408.96      356.50     19.22 o 
   5   0  16      434.45      427.73     20.85 o 
   6   0  16       92.47       86.36     12.31 o 
   7   0  16      319.14      337.62     19.58 o 
   8   0  16      335.23      333.25     19.67 o 
   9   0  16       41.80       42.55     11.54 o 
  10   0  16        3.94        8.05     21.59 o 
  11   0  16        9.81       -2.78      8.30 o 
 -13   1  16       53.01       26.68     15.39 o 
 -12   1  16       53.12       36.95      8.99 o 
 -11   1  16       25.27       26.68      8.39 o 
 -10   1  16       30.04       26.42      7.60 o 
  -9   1  16       64.46       67.01     12.17 o 
  -8   1  16      150.80      130.92     21.28 o 
  -7   1  16       16.44       14.08      8.72 o 
  -6   1  16       12.74        7.35      8.14 o 
  -5   1  16      220.47      166.74     16.04 o 
  -4   1  16     1870.65     1835.21    200.73 o 
  -3   1  16      140.63      104.70     25.47 o 
  -2   1  16        2.90        2.93      5.68 o 
  -1   1  16      133.56      101.76     10.90 o 
   0   1  16       52.26       59.85      8.35 o 
   1   1  16        6.45       11.76      5.65 o 
   2   1  16       13.77        7.94      5.11 o 
   3   1  16       51.94       50.48     11.85 o 
   4   1  16        1.40       -3.67      4.38 o 
   5   1  16       97.44       61.97      9.08 o 
   6   1  16      145.90      121.27     14.98 o 
   7   1  16       84.03       75.75      9.95 o 
   8   1  16       17.29       12.53     14.61 o 
   9   1  16      253.18      274.11     20.05 o 
  10   1  16       82.12       74.03     19.08 o 
  11   1  16        0.42       -5.09     13.40 o 
 -12   2  16        0.37       -3.42      6.26 o 
 -11   2  16       23.59       25.24      8.17 o 
 -10   2  16       10.63        7.92      6.50 o 
  -9   2  16       35.25       27.04      8.26 o 
  -8   2  16       44.33       42.94      8.63 o 
  -7   2  16       42.47       37.37      8.07 o 
  -6   2  16        6.34       -0.77      5.95 o 
  -5   2  16       19.25       20.72      7.13 o 
  -4   2  16      293.07      260.90     14.77 o 
  -3   2  16      205.53      252.44     14.26 o 
  -2   2  16       36.39       29.86      7.80 o 
  -1   2  16      920.97      852.93     40.57 o 
   0   2  16        0.60       -1.08      4.91 o 
   1   2  16       19.05        0.37      6.51 o 
   2   2  16       64.61       54.34     10.21 o 
   3   2  16        0.95        3.71      6.33 o 
   4   2  16      134.25      125.67     15.30 o 
   5   2  16      227.52      222.77     13.38 o 
   6   2  16        1.78       -7.09      7.60 o 
   7   2  16       67.39       75.88     13.26 o 
   8   2  16      158.26      190.56     25.53 o 
   9   2  16      113.71       96.45     14.81 o 
  10   2  16       10.08        7.69      9.26 o 
 -11   3  16       19.76        2.19      7.00 o 
 -10   3  16       30.02       33.70      9.05 o 
  -9   3  16       19.24       18.13      7.48 o 
  -8   3  16       24.08       16.17      8.58 o 
  -7   3  16       46.68       49.66     11.53 o 
  -6   3  16       74.01       64.60     14.08 o 
  -5   3  16        0.53        6.47     11.79 o 
  -4   3  16        7.53       24.71     15.48 o 
  -3   3  16      505.34      534.01     49.04 o 
  -2   3  16      243.60      239.15     61.08 o 
  -1   3  16      247.84      240.65     25.31 o 
   0   3  16       48.34       52.53     11.76 o 
   1   3  16        4.35       -9.36      6.24 o 
   2   3  16       87.73       87.63     13.43 o 
   3   3  16       31.94       13.78      7.94 o 
   4   3  16        0.16       -8.70      5.80 o 
   5   3  16        0.60        1.61      5.81 o 
   6   3  16      246.64      290.83     22.44 o 
   7   3  16       25.25       29.06     10.30 o 
   8   3  16      221.20      211.99     20.41 o 
   9   3  16        9.20       11.33     10.37 o 
  -9   4  16       25.85       33.85     13.25 o 
  -8   4  16        0.26        2.65      8.90 o 
  -7   4  16       60.20       77.92     14.64 o 
  -6   4  16      215.44      234.50     30.12 o 
  -5   4  16      277.41      376.10     55.03 o 
  -4   4  16       19.47       13.50     21.96 o 
  -3   4  16       57.36       39.55     11.95 o 
  -2   4  16       90.51       81.47     15.24 o 
  -1   4  16        3.79        0.31      8.05 o 
   0   4  16        2.27        5.67      7.65 o 
   1   4  16       10.97        5.57      8.39 o 
   2   4  16        2.74       -9.19      8.93 o 
   3   4  16       36.15       22.27      9.60 o 
   4   4  16       24.49        7.17      8.11 o 
   5   4  16        5.73       -6.47      7.48 o 
   6   4  16       31.41       31.08     18.64 o 
   7   4  16       38.66       47.73     12.70 o 
   8   4  16        7.40       13.34     15.70 o 
  -7   5  16       12.57        4.49      9.72 o 
  -6   5  16        0.33        5.84     10.30 o 
  -5   5  16       25.93       28.24     11.95 o 
  -4   5  16       73.42       92.56     22.43 o 
  -3   5  16      199.02      225.92     22.42 o 
  -2   5  16       10.72       19.85     21.56 o 
  -1   5  16       57.24       59.81     17.87 o 
   0   5  16       10.11       -1.98      7.87 o 
   1   5  16       27.74       27.59     10.64 o 
   2   5  16        0.92       -7.19     10.02 o 
   3   5  16        1.16       -1.61      8.51 o 
   4   5  16       17.62       12.47      9.37 o 
   5   5  16       35.83       54.00     10.36 o 
 -11   1  17       21.08       28.31      8.36 o 
 -10   1  17        9.92        9.47      6.71 o 
  -9   1  17        0.01        0.83      6.52 o 
  -8   1  17        1.66        0.74      5.93 o 
  -7   1  17       47.14       54.31     11.28 o 
  -6   1  17      241.79      252.55     21.25 o 
  -5   1  17       66.68       67.81     11.94 o 
  -4   1  17      152.14      148.22     24.44 o 
  -3   1  17        1.46       -1.50      6.36 o 
  -2   1  17       41.20       29.04      8.15 o 
  -1   1  17      179.37      194.75     13.49 o 
   0   1  17       21.93       15.08      8.11 o 
   1   1  17       30.50       22.15      6.67 o 
   2   1  17        0.97        4.82      4.90 o 
   3   1  17        0.35        6.52      7.01 o 
   4   1  17        3.06       -4.56      3.73 o 
   5   1  17       28.89       24.05      6.94 o 
   6   1  17        3.48       -0.66      7.34 o 
   7   1  17       95.49       92.59     13.86 o 
   8   1  17       11.68        6.58      8.39 o 
   9   1  17       28.66       25.83     10.77 o 
  10   1  17       16.79        6.58     13.34 o 
 -11   2  17        3.36        5.39      6.82 o 
 -10   2  17       14.12       12.35      7.68 o 
  -9   2  17       48.10       44.22      9.24 o 
  -8   2  17       24.60       21.21      8.08 o 
  -7   2  17       85.68       72.39     10.39 o 
  -6   2  17      325.63      352.40     22.14 o 
  -5   2  17      754.29      705.37     22.88 o 
  -4   2  17        4.57        4.50      6.73 o 
  -3   2  17       95.07       96.77     13.42 o 
  -2   2  17        2.69        0.60      8.14 o 
  -1   2  17       25.70       27.84     17.99 o 
   0   2  17        2.96        1.91      7.23 o 
   1   2  17        0.63        4.07      7.05 o 
   2   2  17        4.05       -9.59      7.69 o 
   3   2  17      169.30      172.08     15.75 o 
   4   2  17      137.41      120.07     11.23 o 
   5   2  17       16.06        9.68     11.79 o 
   6   2  17        2.13        0.39      8.09 o 
   7   2  17       91.66       98.83     15.54 o 
   8   2  17      150.33      161.16     18.29 o 
   9   2  17       48.48       50.19     12.81 o 
 -10   3  17        0.00       18.05     10.20 o 
  -9   3  17        6.28       14.82     12.75 o 
  -8   3  17        0.03       -0.49      7.93 o 
  -7   3  17        0.59       -7.57      7.39 o 
  -6   3  17        4.05        6.48      9.67 o 
  -5   3  17      170.28      187.24     19.48 o 
  -4   3  17       78.88       72.45     27.14 o 
  -3   3  17       78.95       91.84     20.41 o 
  -2   3  17      183.99      188.75     30.46 o 
  -1   3  17        6.87       12.44      9.94 o 
   0   3  17        3.77       15.98      8.64 o 
   1   3  17       25.70       14.14      8.33 o 
   2   3  17       33.48       36.58     10.51 o 
   3   3  17       11.93        1.18      7.33 o 
   4   3  17        1.78       -9.04      6.02 o 
   5   3  17       34.84       16.98     14.21 o 
   6   3  17       74.52       69.44     13.68 o 
   7   3  17      155.49      164.11     19.10 o 
   8   3  17        5.80       23.95     15.57 o 
  -8   4  17        0.55        7.02     10.39 o 
  -7   4  17        2.41        4.96     14.05 o 
  -6   4  17        6.23       17.20     11.45 o 
  -5   4  17       24.93       25.90     11.90 o 
  -4   4  17       66.24       60.12     39.27 o 
  -3   4  17        9.64       -1.51     16.78 o 
  -2   4  17       44.46       93.84     16.83 o 
  -1   4  17        7.68       12.57     11.01 o 
   0   4  17        5.80        7.73      8.14 o 
   1   4  17       18.46       19.76      9.94 o 
   2   4  17       24.45       22.16      9.15 o 
   3   4  17       27.07       24.56      9.54 o 
   4   4  17      118.64      116.34     14.77 o 
   5   4  17       29.29       26.14     10.56 o 
   6   4  17        0.23       -3.18      8.99 o 
  -4   5  17       78.26      113.71     18.00 o 
  -3   5  17       45.43       64.55     40.36 o 
  -2   5  17       13.07        0.03     10.38 o 
  -1   5  17       50.78       56.84     16.30 o 
   0   5  17       92.72       88.03     15.03 o 
   1   5  17       12.22        0.78      8.96 o 
   2   5  17        2.07       -1.68     10.98 o 
   3   5  17        2.36       -5.89      9.55 o 
 -10   0  18        0.23        4.78     13.65 o 
  -9   0  18        0.73       -6.58     10.55 o 
  -8   0  18        0.76      -14.33      9.55 o 
  -7   0  18       53.67       57.26     16.63 o 
  -6   0  18       68.57       47.71     14.95 o 
  -5   0  18      150.39      111.05     20.16 o 
  -4   0  18        4.92       -1.12     11.97 o 
  -3   0  18      891.83      909.26     44.98 o 
  -2   0  18        9.10       -4.65     11.79 o 
  -1   0  18        0.00       -0.87     11.48 o 
   0   0  18        2.18       -9.80     11.66 o 
   1   0  18        2.22      -12.53     12.97 o 
   2   0  18        2.66       -3.85     10.24 o 
   3   0  18        0.17       -1.33      7.15 o 
   4   0  18       16.68       22.28      6.64 o 
   5   0  18      126.00      115.74     14.52 o 
   6   0  18        3.14       -0.25      7.19 o 
   7   0  18      122.93      108.05     14.20 o 
   8   0  18      188.61      201.47     18.24 o 
 -10   1  18        3.78        3.46      6.92 o 
  -9   1  18        0.73       -0.96      6.39 o 
  -8   1  18        0.31       -0.89      6.63 o 
  -7   1  18       20.44       22.81      8.10 o 
  -6   1  18       51.23       57.40      9.76 o 
  -5   1  18       19.98       20.63      8.09 o 
  -4   1  18        3.28        4.12      6.56 o 
  -3   1  18       13.49       22.15      7.62 o 
  -2   1  18        2.18       -6.47      6.62 o 
  -1   1  18        0.16        2.56      6.65 o 
   0   1  18       10.65        9.11      7.11 o 
   1   1  18       16.31       18.33      8.24 o 
   2   1  18        0.02       -8.66      7.41 o 
   3   1  18        0.23      -12.28      8.19 o 
   4   1  18        8.44        4.71      5.45 o 
   5   1  18        0.00        1.54      7.44 o 
   6   1  18       31.83       29.55     10.62 o 
   7   1  18       11.41       10.86      9.14 o 
   8   1  18        5.26        5.84     17.09 o 
  -9   2  18        1.19       -0.72      6.26 o 
  -8   2  18       84.31       67.43     13.00 o 
  -7   2  18      138.89      126.87     12.89 o 
  -6   2  18       13.70       17.82      7.61 o 
  -5   2  18        1.87        7.45      8.67 o 
  -4   2  18       15.36       11.71     14.02 o 
  -3   2  18        7.47       -6.75      8.13 o 
  -2   2  18        1.85       12.39     10.15 o 
  -1   2  18        1.40        0.19      8.95 o 
   0   2  18        7.04       21.03     12.47 o 
   1   2  18       14.78       25.23      9.06 o 
   2   2  18       61.85       53.12     14.02 o 
   3   2  18       21.06        7.94      8.16 o 
   4   2  18        0.04       -2.01      6.02 o 
   5   2  18        0.83        1.92      8.44 o 
   6   2  18        0.63       -4.84      7.50 o 
   7   2  18        7.22        0.00      8.26 o 
  -8   3  18       93.29      131.76     33.59 o 
  -7   3  18       62.79       66.42     34.62 o 
  -6   3  18        0.25        6.64      9.44 o 
  -5   3  18       40.08       48.41     13.59 o 
  -4   3  18      113.30      120.24     17.96 o 
  -3   3  18      198.70      207.51     33.35 o 
  -2   3  18      127.84      165.17     76.81 o 
  -1   3  18       59.55       76.30     15.89 o 
   0   3  18       27.90       33.33     12.41 o 
   1   3  18        1.08        2.33      7.09 o 
   2   3  18        1.47       -2.24      7.93 o 
   3   3  18        0.21       -8.45      7.08 o 
   4   3  18       10.78        7.65      8.80 o 
   5   3  18       32.39       16.20     10.11 o 
   6   3  18      114.92      105.43     16.36 o 
  -6   4  18       41.91       10.46     11.60 o 
  -5   4  18      138.66      183.57     39.30 o 
  -4   4  18        0.92        3.40     10.71 o 
  -3   4  18        1.35      -18.61     12.41 o 
  -2   4  18       12.34       -7.07     11.01 o 
  -1   4  18       12.49       14.73     11.82 o 
   0   4  18       41.27        4.90      8.41 o 
   1   4  18       53.29       52.34     11.98 o 
   2   4  18       96.09      110.59     15.75 o 
   3   4  18       91.86       94.89     14.49 o 
   4   4  18       19.17       16.90      9.69 o 
  -9   1  19        6.01       17.74     12.59 o 
  -8   1  19       28.75       19.16      8.26 o 
  -7   1  19        1.99        2.26      7.08 o 
  -6   1  19       81.29       94.81     12.01 o 
  -5   1  19      239.72      274.44     21.33 o 
  -4   1  19      869.71      868.24     63.78 o 
  -3   1  19        4.67       10.74      7.63 o 
  -2   1  19        3.60        0.40      6.55 o 
  -1   1  19       49.91       39.59     10.07 o 
   0   1  19       22.39       44.79      9.38 o 
   1   1  19       52.27       64.28     11.81 o 
   2   1  19        0.55       -6.11      6.53 o 
   3   1  19       31.57       20.26      7.68 o 
   4   1  19      186.87      173.38     18.17 o 
   5   1  19      209.24      215.27     26.09 o 
   6   1  19       14.11       19.49     11.14 o 
  -8   2  19       33.43       16.29      9.63 o 
  -7   2  19       57.21       65.84     14.43 o 
  -6   2  19       12.51        8.68     11.35 o 
  -5   2  19      213.07      225.26     21.22 o 
  -4   2  19        5.34       -7.64      8.33 o 
  -3   2  19      184.61      190.69     53.98 o 
  -2   2  19        9.29       12.57     14.52 o 
  -1   2  19       30.69       61.40     23.51 o 
   0   2  19       87.81      102.67     17.33 o 
   1   2  19        3.96        0.59      7.94 o 
   2   2  19        0.19       -4.35      6.48 o 
   3   2  19       55.63       48.85     18.18 o 
   4   2  19       27.33       26.37     10.74 o 
   5   2  19       38.92       31.72     14.15 o 
   6   2  19       37.79       48.76     18.30 o 
  -6   3  19       39.13       25.84     12.94 o 
  -5   3  19      106.80      117.37     18.37 o 
  -4   3  19      155.64      156.76     20.90 o 
  -3   3  19      145.83      157.61     20.13 o 
  -2   3  19      154.29      220.13     22.97 o 
  -1   3  19       17.97       12.12     12.21 o 
   0   3  19        2.06       12.53     13.09 o 
   1   3  19       41.69       58.15     12.46 o 
   2   3  19       49.92       38.52     11.23 o 
   3   3  19       26.98       21.27      9.63 o 
   4   3  19       23.32       13.83     14.21 o 
  -6   0  20      173.79      215.65     26.74 o 
  -5   0  20      214.83      184.88     25.75 o 
  -4   0  20        0.13       -3.16     13.15 o 
  -3   0  20        0.99        1.18     11.97 o 
  -2   0  20       78.73      132.39     23.76 o 
  -1   0  20      225.35      261.81     30.65 o 
   0   0  20      128.45      172.35     28.91 o 
   1   0  20        1.96      -16.07     15.57 o 
   3   0  20      307.41      323.81     20.02 o 
   4   0  20       11.51       -0.56     12.78 o 
  -6   1  20      724.11      752.18     25.73 o 
  -5   1  20      805.81      809.51     40.01 o 
  -4   1  20      430.03      414.46     19.47 o 
  -3   1  20       24.92       22.96      8.71 o 
  -2   1  20        1.33       10.15      7.62 o 
  -1   1  20        4.02       -4.60     10.08 o 
   0   1  20      147.69      195.61     24.94 o 
   1   1  20       86.67       87.16     15.50 o 
   2   1  20       70.97       75.50     13.12 o 
   3   1  20      195.30      184.61     14.33 o 
   4   1  20      493.70      569.72     40.51 o 
  -5   2  20       19.75       10.82     18.58 o 
  -4   2  20        6.17       -4.58      9.82 o 
  -3   2  20        2.47       11.39     10.85 o 
  -2   2  20        0.00       -5.02      8.90 o 
  -1   2  20       39.43       57.18     23.89 o 
   0   2  20       12.26       10.13     23.30 o 
   1   2  20        0.08        6.41     10.11 o 
   2   2  20        1.03       -8.52      7.53 o 
   3   2  20       34.05       49.57     15.51 o 
                                                 
